# Supplementary material for: The Effect of Forgetting Strategies on Memory Performance: Behavioral and Electroencephalography Evidence
Source: Brain Sci. 2025 Dec 15;15(12):1335. doi: 10.3390/brainsci15121335 (PMC12730558; doi:10.3390/brainsci15121335)
Supplement: Supplementary file 1 [file brainsci-15-01335-s001.zip]

Archive with 2 entries (2 files):
- behaviordata.csv
- behavior_script_copy.R
