# Supplementary material for: The Effect of Forgetting Strategies on Memory Performance: Behavioral and Electroencephalography Evidence
Source: Brain Sci. 2025 Dec 15;15(12):1335. doi: 10.3390/brainsci15121335 (PMC12730558; doi:10.3390/brainsci15121335)
Supplement: Supplementary file 1 [file brainsci-15-01335-s001.zip › behaviordata.csv]

Subject	Age	Sex	Group	cond	tword.ACC	tword.RT	word	word.id	inclusion
1	20	female	1	F	1	1828	苍蝇	18	0
1	20	female	1	R	1	746	蝙蝠	62	0
1	20	female	1	N	0	652	医院	102	0
1	20	female	1	N	1	881	蚯蚓	56	0
1	20	female	1	R	1	733	袜子	30	0
1	20	female	1	F	1	1287	桃花	36	0
1	20	female	1	N	1	675	码头	145	0
1	20	female	1	R	1	1087	麻雀	46	0
1	20	female	1	F	1	787	贝壳	68	0
1	20	female	1	R	0	1971	饼干	61	0
1	20	female	1	N	1	884	葡萄	12	0
1	20	female	1	F	0	984	杨梅	48	0
1	20	female	1	N	0	1352	农场	147	0
1	20	female	1	R	1	1392	沙发	121	0
1	20	female	1	R	1	760	地毯	163	0
1	20	female	1	F	0	2842	书店	141	0
1	20	female	1	F	1	3200	老虎	108	0
1	20	female	1	N	1	855	香烟	42	0
1	20	female	1	N	1	1453	故宫	170	0
1	20	female	1	N	1	1801	飞蛾	82	0
1	20	female	1	R	1	1184	飞船	150	0
1	20	female	1	F	0	2977	柜台	127	0
1	20	female	1	F	1	1041	蚕丝	57	0
1	20	female	1	F	1	1255	头发	1	0
1	20	female	1	N	1	692	玉米	6	0
1	20	female	1	F	0	1728	棉衣	123	0
1	20	female	1	F	1	851	刺猬	69	0
1	20	female	1	N	1	1256	土地	95	0
1	20	female	1	F	1	1229	森林	105	0
1	20	female	1	F	1	1075	书房	165	0
1	20	female	1	N	1	1664	蜘蛛	25	0
1	20	female	1	F	0	1420	冰箱	129	0
1	20	female	1	R	1	1595	香蕉	65	0
1	20	female	1	F	0	955	青蛙	15	0
1	20	female	1	N	0	748	花园	131	0
1	20	female	1	R	1	733	教室	144	0
1	20	female	1	N	1	855	厨房	119	0
1	20	female	1	R	1	700	农田	136	0
1	20	female	1	R	1	895	火箭	178	0
1	20	female	1	N	1	715	胡子	9	0
1	20	female	1	R	1	1029	月球	168	0
1	20	female	1	R	1	1059	房子	96	0
1	20	female	1	N	1	825	窑洞	126	0
1	20	female	1	R	1	848	火柴	7	0
1	20	female	1	N	1	684	辣椒	72	0
1	20	female	1	R	1	1128	沙滩	157	0
1	20	female	1	R	1	715	油田	118	0
1	20	female	1	F	1	741	街道	114	0
1	20	female	1	N	1	727	肥皂	19	0
1	20	female	1	R	0	1434	汽车	91	0
1	20	female	1	R	1	800	帐篷	149	0
1	20	female	1	F	0	3423	花瓣	67	0
1	20	female	1	N	1	885	恒星	124	0
1	20	female	1	R	0	1049	梯子	161	0
1	20	female	1	N	1	1639	客厅	166	0
1	20	female	1	F	1	1229	海洋	103	0
1	20	female	1	R	1	1042	骆驼	101	0
1	20	female	1	R	1	744	手绢	49	0
1	20	female	1	N	1	1682	纽扣	78	0
1	20	female	1	F	0	1534	筷子	76	0
1	20	female	1	N	1	760	电池	50	0
1	20	female	1	N	1	690	大厦	164	0
1	20	female	1	F	1	1789	军舰	152	0
1	20	female	1	R	0	1933	木炭	47	0
1	20	female	1	F	1	1936	眉毛	27	0
1	20	female	1	F	1	1010	糖果	83	0
1	20	female	1	N	0	945	眼镜	14	0
1	20	female	1	F	0	707	马车	179	0
1	20	female	1	F	1	1189	笛子	90	0
1	20	female	1	R	1	757	河流	110	0
1	20	female	1	F	1	719	铃铛	58	0
1	20	female	1	N	1	882	机场	138	0
1	20	female	1	N	1	966	羽毛	54	0
1	20	female	1	R	1	862	院子	100	0
1	20	female	1	N	1	730	矿山	162	0
1	20	female	1	R	1	700	操场	176	0
1	20	female	1	R	1	1120	蝴蝶	22	0
1	20	female	1	R	0	778	金鱼	33	0
1	20	female	1	N	1	1082	蜻蜓	43	0
1	20	female	1	N	1	710	乡村	115	0
1	20	female	1	F	0	778	钥匙	70	0
1	20	female	1	R	1	777	牡丹	80	0
1	20	female	1	R	0	770	青菜	66	0
1	20	female	1	R	1	811	战马	167	0
1	20	female	1	N	1	746	天空	99	0
1	20	female	1	N	1	1004	苹果	3	0
1	20	female	1	R	1	755	冰雹	63	0
1	20	female	1	F	1	845	蚂蚁	17	0
1	20	female	1	F	1	610	蝌蚪	84	0
1	20	female	1	F	1	705	病房	159	0
1	20	female	1	N	1	796	鲤鱼	75	0
1	20	female	1	F	1	820	商店	106	0
1	20	female	1	F	1	810	海参	87	0
1	20	female	1	F	1	610	荔枝	35	0
1	20	female	1	N	1	1129	行李	132	0
1	20	female	1	F	0	1290	平原	97	0
1	20	female	1	N	1	1462	鳄鱼	172	0
1	20	female	1	R	1	2115	萝卜	37	0
1	20	female	1	F	0	1950	头盔	64	0
1	20	female	1	N	1	1143	橡皮	85	0
1	20	female	1	F	0	1105	鞋子	24	0
1	20	female	1	R	1	628	桥梁	112	0
1	20	female	1	N	0	586	轮船	113	0
1	20	female	1	F	1	882	蜗牛	79	0
1	20	female	1	N	1	742	瓜子	44	0
1	20	female	1	R	1	801	法院	128	0
1	20	female	1	R	1	576	钉子	59	0
1	20	female	1	R	0	1033	鸽子	81	0
1	20	female	1	N	0	838	牢房	155	0
1	20	female	1	F	1	748	墙壁	120	0
1	20	female	1	N	1	941	钞票	39	0
1	20	female	1	R	1	1039	车厢	160	0
1	20	female	1	F	1	1085	太阳	92	0
1	20	female	1	R	1	929	蜜蜂	5	0
1	20	female	1	N	0	1171	棉花	2	0
1	20	female	1	R	1	843	小米	8	0
1	20	female	1	R	1	793	印章	55	0
1	20	female	1	N	0	793	被子	122	0
1	20	female	1	F	0	1449	毛驴	142	0
1	20	female	1	F	0	855	鲸鱼	156	0
1	20	female	1	N	1	740	悬崖	148	0
1	20	female	1	F	0	1005	芝麻	77	0
1	20	female	1	F	1	1391	山羊	140	0
1	20	female	1	F	0	1751	果树	143	0
1	20	female	1	R	1	1272	子弹	13	0
1	20	female	1	N	1	780	照片	4	0
1	20	female	1	R	1	796	学院	117	0
1	20	female	1	N	1	867	烧饼	23	0
1	20	female	1	N	1	904	甲板	180	0
1	20	female	1	R	1	795	珍珠	11	0
1	20	female	1	R	1	771	雪花	10	0
1	20	female	1	R	1	683	坦克	139	0
1	20	female	1	N	1	3255	蚊子	31	0
1	20	female	1	F	1	2732	银行	107	0
1	20	female	1	F	1	1206	蘑菇	74	0
1	20	female	1	F	1	957	舞台	125	0
1	20	female	1	N	1	719	大门	109	0
1	20	female	1	F	1	705	地球	94	0
1	20	female	1	N	1	844	豆子	89	0
1	20	female	1	F	1	682	火车	98	0
1	20	female	1	R	1	654	导弹	135	0
1	20	female	1	R	1	1091	海峡	146	0
1	20	female	1	N	1	879	耗牛	177	0
1	20	female	1	F	0	2796	馒头	20	0
1	20	female	1	N	1	890	扇子	88	0
1	20	female	1	R	1	774	饺子	86	0
1	20	female	1	F	1	4263	槐树	175	0
1	20	female	1	N	0	2331	飞机	93	0
1	20	female	1	R	1	1910	壁虎	34	0
1	20	female	1	R	1	4256	牙膏	41	0
1	20	female	1	N	1	1645	花生	21	0
1	20	female	1	N	1	1691	亭子	130	0
1	20	female	1	F	0	3487	杯子	38	0
1	20	female	1	F	1	1203	豆腐	29	0
1	20	female	1	R	1	1425	卧室	169	0
1	20	female	1	F	1	1144	灰尘	32	0
1	20	female	1	N	1	1250	蟋蟀	40	0
1	20	female	1	N	0	1304	太空	171	0
1	20	female	1	R	1	691	群岛	137	0
1	20	female	1	F	1	815	仓库	133	0
1	20	female	1	F	1	798	西服	153	0
1	20	female	1	R	1	1180	手套	26	0
1	20	female	1	N	1	3060	狮子	154	0
1	20	female	1	R	1	970	人参	60	0
1	20	female	1	F	0	0	礼堂	134	0
1	20	female	1	R	1	1562	面包	28	0
1	20	female	1	N	1	794	手表	51	0
1	20	female	1	F	0	826	茶叶	71	0
1	20	female	1	N	1	2081	钢笔	52	0
1	20	female	1	F	0	1701	猩猩	173	0
1	20	female	1	R	1	1312	沙子	45	0
1	20	female	1	N	1	779	隧道	151	0
1	20	female	1	F	0	1018	罐头	53	0
1	20	female	1	R	1	1169	池塘	174	0
1	20	female	1	N	0	3978	蜡烛	16	0
1	20	female	1	R	0	3498	草地	111	0
1	20	female	1	R	1	1134	老鼠	73	0
1	20	female	1	R	1	879	沙漠	104	0
1	20	female	1	F	1	787	瀑布	158	0
1	20	female	1	N	1	979	马路	116	0
10	19	female	1	F	1	729	蝙蝠	62	1
10	19	female	1	F	1	699	面包	28	1
10	19	female	1	F	1	830	行李	132	1
10	19	female	1	N	1	876	冰箱	129	1
10	19	female	1	N	1	881	花瓣	67	1
10	19	female	1	R	1	645	罐头	53	1
10	19	female	1	N	1	635	手表	51	1
10	19	female	1	F	1	649	瓜子	44	1
10	19	female	1	R	1	702	香蕉	65	1
10	19	female	1	R	1	890	书店	141	1
10	19	female	1	R	1	726	仓库	133	1
10	19	female	1	N	1	639	马路	116	1
10	19	female	1	N	0	1949	蚂蚁	17	1
10	19	female	1	R	1	815	壁虎	34	1
10	19	female	1	R	1	701	手绢	49	1
10	19	female	1	R	1	912	照片	4	1
10	19	female	1	N	1	1058	毛驴	142	1
10	19	female	1	F	1	840	瀑布	158	1
10	19	female	1	N	1	670	青菜	66	1
10	19	female	1	R	1	1114	天空	99	1
10	19	female	1	R	0	941	手套	26	1
10	19	female	1	F	1	775	地球	94	1
10	19	female	1	F	1	752	萝卜	37	1
10	19	female	1	N	1	689	坦克	139	1
10	19	female	1	R	1	773	香烟	42	1
10	19	female	1	N	1	606	芝麻	77	1
10	19	female	1	R	1	876	鸽子	81	1
10	19	female	1	N	1	672	矿山	162	1
10	19	female	1	F	1	661	头发	1	1
10	19	female	1	F	1	602	钥匙	70	1
10	19	female	1	N	1	714	汽车	91	1
10	19	female	1	F	0	1012	客厅	166	1
10	19	female	1	R	1	2011	钞票	39	1
10	19	female	1	F	1	586	肥皂	19	1
10	19	female	1	N	1	658	葡萄	12	1
10	19	female	1	F	1	568	笛子	90	1
10	19	female	1	N	1	640	饼干	61	1
10	19	female	1	N	1	862	骆驼	101	1
10	19	female	1	R	1	827	舞台	125	1
10	19	female	1	R	1	562	扇子	88	1
10	19	female	1	F	1	683	河流	110	1
10	19	female	1	R	1	694	军舰	152	1
10	19	female	1	N	1	1050	眼镜	14	1
10	19	female	1	R	1	591	大厦	164	1
10	19	female	1	R	1	567	羽毛	54	1
10	19	female	1	R	1	552	豆腐	29	1
10	19	female	1	F	1	689	糖果	83	1
10	19	female	1	N	1	629	海峡	146	1
10	19	female	1	R	1	1563	火箭	178	1
10	19	female	1	R	1	1044	池塘	174	1
10	19	female	1	R	1	698	太空	171	1
10	19	female	1	N	1	669	珍珠	11	1
10	19	female	1	R	0	1066	操场	176	1
10	19	female	1	N	1	638	山羊	140	1
10	19	female	1	F	0	1245	蜜蜂	5	1
10	19	female	1	F	1	601	悬崖	148	1
10	19	female	1	F	1	896	眉毛	27	1
10	19	female	1	R	0	819	病房	159	1
10	19	female	1	N	1	746	蜻蜓	43	1
10	19	female	1	N	1	659	海洋	103	1
10	19	female	1	F	1	768	桥梁	112	1
10	19	female	1	F	1	740	小米	8	1
10	19	female	1	F	1	822	豆子	89	1
10	19	female	1	N	1	700	麻雀	46	1
10	19	female	1	F	1	640	木炭	47	1
10	19	female	1	N	1	646	西服	153	1
10	19	female	1	R	1	643	猩猩	173	1
10	19	female	1	F	0	721	乡村	115	1
10	19	female	1	N	1	779	雪花	10	1
10	19	female	1	N	1	1035	农田	136	1
10	19	female	1	F	0	1137	荔枝	35	1
10	19	female	1	R	0	1019	纽扣	78	1
10	19	female	1	N	0	633	花生	21	1
10	19	female	1	F	0	863	蘑菇	74	1
10	19	female	1	F	1	988	沙漠	104	1
10	19	female	1	N	1	780	墙壁	120	1
10	19	female	1	R	1	716	冰雹	63	1
10	19	female	1	F	0	750	鞋子	24	1
10	19	female	1	N	1	1464	沙发	121	1
10	19	female	1	N	1	796	灰尘	32	1
10	19	female	1	F	1	668	油田	118	1
10	19	female	1	F	1	768	烧饼	23	1
10	19	female	1	R	1	681	青蛙	15	1
10	19	female	1	R	1	732	飞蛾	82	1
10	19	female	1	N	1	838	辣椒	72	1
10	19	female	1	F	1	844	码头	145	1
10	19	female	1	R	1	610	棉衣	123	1
10	19	female	1	F	1	1049	群岛	137	1
10	19	female	1	N	1	670	狮子	154	1
10	19	female	1	R	1	851	飞船	150	1
10	19	female	1	N	1	1088	花园	131	1
10	19	female	1	R	1	2396	平原	97	1
10	19	female	1	F	1	700	甲板	180	1
10	19	female	1	R	1	631	棉花	2	1
10	19	female	1	N	1	757	蝌蚪	84	1
10	19	female	1	R	1	670	书房	165	1
10	19	female	1	N	0	699	房子	96	1
10	19	female	1	R	1	2182	卧室	169	1
10	19	female	1	R	1	941	院子	100	1
10	19	female	1	N	1	615	胡子	9	1
10	19	female	1	R	1	758	印章	55	1
10	19	female	1	F	1	951	法院	128	1
10	19	female	1	N	1	680	街道	114	1
10	19	female	1	R	1	692	窑洞	126	1
10	19	female	1	R	1	688	钉子	59	1
10	19	female	1	R	0	1068	钢笔	52	1
10	19	female	1	N	0	2625	子弹	13	1
10	19	female	1	F	1	1080	馒头	20	1
10	19	female	1	N	1	772	老虎	108	1
10	19	female	1	F	0	788	耗牛	177	1
10	19	female	1	N	1	716	筷子	76	1
10	19	female	1	R	1	2095	苍蝇	18	1
10	19	female	1	F	1	746	医院	102	1
10	19	female	1	F	1	899	桃花	36	1
10	19	female	1	N	1	830	恒星	124	1
10	19	female	1	N	1	636	铃铛	58	1
10	19	female	1	R	1	634	蚊子	31	1
10	19	female	1	R	1	1008	学院	117	1
10	19	female	1	R	0	800	隧道	151	1
10	19	female	1	R	1	823	亭子	130	1
10	19	female	1	N	1	934	海参	87	1
10	19	female	1	F	1	1320	机场	138	1
10	19	female	1	F	1	985	茶叶	71	1
10	19	female	1	N	1	752	太阳	92	1
10	19	female	1	F	1	769	草地	111	1
10	19	female	1	F	1	874	森林	105	1
10	19	female	1	N	1	718	牢房	155	1
10	19	female	1	F	1	665	鲸鱼	156	1
10	19	female	1	N	1	1870	牙膏	41	1
10	19	female	1	R	1	818	飞机	93	1
10	19	female	1	R	0	841	鲤鱼	75	1
10	19	female	1	R	1	711	蚕丝	57	1
10	19	female	1	N	0	3002	土地	95	1
10	19	female	1	F	1	1458	饺子	86	1
10	19	female	1	N	1	839	金鱼	33	1
10	19	female	1	R	1	2045	蜘蛛	25	1
10	19	female	1	R	1	699	火柴	7	1
10	19	female	1	F	1	917	梯子	161	1
10	19	female	1	N	1	1008	商店	106	1
10	19	female	1	F	1	695	袜子	30	1
10	19	female	1	F	1	690	月球	168	1
10	19	female	1	N	1	902	电池	50	1
10	19	female	1	R	1	1466	导弹	135	1
10	19	female	1	F	1	942	橡皮	85	1
10	19	female	1	N	1	928	沙子	45	1
10	19	female	1	N	1	706	故宫	170	1
10	19	female	1	R	1	2390	果树	143	1
10	19	female	1	R	1	782	杯子	38	1
10	19	female	1	F	0	902	苹果	3	1
10	19	female	1	F	0	2409	老鼠	73	1
10	19	female	1	N	1	1152	沙滩	157	1
10	19	female	1	N	1	736	蟋蟀	40	1
10	19	female	1	R	1	1074	轮船	113	1
10	19	female	1	F	1	823	蜡烛	16	1
10	19	female	1	F	1	638	地毯	163	1
10	19	female	1	R	1	708	帐篷	149	1
10	19	female	1	N	1	863	杨梅	48	1
10	19	female	1	R	1	988	礼堂	134	1
10	19	female	1	R	1	940	车厢	160	1
10	19	female	1	R	1	870	大门	109	1
10	19	female	1	N	1	954	农场	147	1
10	19	female	1	R	1	620	玉米	6	1
10	19	female	1	N	1	850	马车	179	1
10	19	female	1	F	1	816	柜台	127	1
10	19	female	1	R	1	942	蜗牛	79	1
10	19	female	1	N	1	904	贝壳	68	1
10	19	female	1	F	1	834	银行	107	1
10	19	female	1	F	1	768	刺猬	69	1
10	19	female	1	N	1	921	厨房	119	1
10	19	female	1	F	1	580	人参	60	1
10	19	female	1	F	1	708	头盔	64	1
10	19	female	1	F	1	695	火车	98	1
10	19	female	1	R	1	706	牡丹	80	1
10	19	female	1	N	1	774	蚯蚓	56	1
10	19	female	1	F	0	1750	槐树	175	1
10	19	female	1	F	1	976	教室	144	1
10	19	female	1	N	1	648	蝴蝶	22	1
10	19	female	1	F	1	910	战马	167	1
10	19	female	1	F	1	753	被子	122	1
10	19	female	1	N	1	666	鳄鱼	172	1
11	19	female	1	R	1	923	飞机	93	0
11	19	female	1	R	1	1237	马路	116	0
11	19	female	1	R	1	691	袜子	30	0
11	19	female	1	R	0	711	钞票	39	0
11	19	female	1	N	1	731	厨房	119	0
11	19	female	1	N	1	788	扇子	88	0
11	19	female	1	F	0	1076	橡皮	85	0
11	19	female	1	R	1	841	地球	94	0
11	19	female	1	R	1	846	香烟	42	0
11	19	female	1	N	1	836	仓库	133	0
11	19	female	1	N	1	754	青菜	66	0
11	19	female	1	F	1	795	帐篷	149	0
11	19	female	1	N	1	1283	蜜蜂	5	0
11	19	female	1	R	1	694	小米	8	0
11	19	female	1	R	1	578	青蛙	15	0
11	19	female	1	R	1	747	太空	171	0
11	19	female	1	N	0	1499	车厢	160	0
11	19	female	1	R	0	1311	手表	51	0
11	19	female	1	N	1	1602	蜗牛	79	0
11	19	female	1	F	1	1553	钢笔	52	0
11	19	female	1	F	1	643	舞台	125	0
11	19	female	1	R	1	801	商店	106	0
11	19	female	1	N	0	823	月球	168	0
11	19	female	1	R	1	790	农田	136	0
11	19	female	1	N	1	775	院子	100	0
11	19	female	1	R	1	1279	轮船	113	0
11	19	female	1	F	0	851	手绢	49	0
11	19	female	1	F	1	568	马车	179	0
11	19	female	1	F	1	712	悬崖	148	0
11	19	female	1	N	1	667	豆子	89	0
11	19	female	1	F	0	1304	笛子	90	0
11	19	female	1	R	0	1051	蚊子	31	0
11	19	female	1	N	0	712	火柴	7	0
11	19	female	1	R	1	675	鸽子	81	0
11	19	female	1	N	1	807	森林	105	0
11	19	female	1	F	1	975	学院	117	0
11	19	female	1	N	0	1023	蜻蜓	43	0
11	19	female	1	R	1	1326	雪花	10	0
11	19	female	1	F	0	1353	隧道	151	0
11	19	female	1	N	1	1209	大门	109	0
11	19	female	1	F	0	1441	辣椒	72	0
11	19	female	1	R	0	735	医院	102	0
11	19	female	1	N	1	744	导弹	135	0
11	19	female	1	N	1	770	照片	4	0
11	19	female	1	R	1	587	书房	165	0
11	19	female	1	R	0	739	杯子	38	0
11	19	female	1	F	1	789	故宫	170	0
11	19	female	1	R	1	941	军舰	152	0
11	19	female	1	N	1	1358	梯子	161	0
11	19	female	1	N	1	888	蝴蝶	22	0
11	19	female	1	R	1	844	病房	159	0
11	19	female	1	R	1	1410	沙发	121	0
11	19	female	1	R	1	841	木炭	47	0
11	19	female	1	F	1	639	地毯	163	0
11	19	female	1	N	1	1029	战马	167	0
11	19	female	1	F	1	875	蜘蛛	25	0
11	19	female	1	R	1	1391	牡丹	80	0
11	19	female	1	F	1	1519	蝌蚪	84	0
11	19	female	1	N	1	706	苹果	3	0
11	19	female	1	F	1	757	铃铛	58	0
11	19	female	1	N	1	878	花园	131	0
11	19	female	1	R	1	1345	槐树	175	0
11	19	female	1	F	1	554	矿山	162	0
11	19	female	1	N	0	684	鲤鱼	75	0
11	19	female	1	R	1	871	冰雹	63	0
11	19	female	1	R	1	724	肥皂	19	0
11	19	female	1	N	1	855	烧饼	23	0
11	19	female	1	F	1	1148	火箭	178	0
11	19	female	1	N	0	1421	被子	122	0
11	19	female	1	R	1	1212	蚕丝	57	0
11	19	female	1	F	1	1026	蘑菇	74	0
11	19	female	1	R	1	1121	壁虎	34	0
11	19	female	1	N	1	1164	墙壁	120	0
11	19	female	1	F	1	972	平原	97	0
11	19	female	1	F	1	1413	法院	128	0
11	19	female	1	F	0	1363	桃花	36	0
11	19	female	1	F	0	923	印章	55	0
11	19	female	1	N	1	814	瓜子	44	0
11	19	female	1	R	1	1140	馒头	20	0
11	19	female	1	F	1	934	饺子	86	0
11	19	female	1	F	1	816	礼堂	134	0
11	19	female	1	N	1	1302	胡子	9	0
11	19	female	1	F	1	1418	卧室	169	0
11	19	female	1	N	1	1745	耗牛	177	0
11	19	female	1	F	1	1506	土地	95	0
11	19	female	1	N	1	758	西服	153	0
11	19	female	1	R	1	918	毛驴	142	0
11	19	female	1	R	1	873	太阳	92	0
11	19	female	1	F	1	1142	鞋子	24	0
11	19	female	1	N	1	1183	沙子	45	0
11	19	female	1	F	1	624	飞船	150	0
11	19	female	1	F	1	807	人参	60	0
11	19	female	1	F	1	645	银行	107	0
11	19	female	1	N	1	1339	沙滩	157	0
11	19	female	1	R	0	717	棉衣	123	0
11	19	female	1	N	1	839	萝卜	37	0
11	19	female	1	F	0	677	贝壳	68	0
11	19	female	1	N	1	930	海参	87	0
11	19	female	1	F	1	739	头盔	64	0
11	19	female	1	N	1	1038	牢房	155	0
11	19	female	1	F	0	1220	罐头	53	0
11	19	female	1	R	0	1690	面包	28	0
11	19	female	1	N	1	774	玉米	6	0
11	19	female	1	N	1	1151	河流	110	0
11	19	female	1	F	1	1640	汽车	91	0
11	19	female	1	R	1	1198	葡萄	12	0
11	19	female	1	R	0	1069	香蕉	65	0
11	19	female	1	F	1	1369	子弹	13	0
11	19	female	1	N	1	666	眼镜	14	0
11	19	female	1	F	0	1126	杨梅	48	0
11	19	female	1	F	0	961	牙膏	41	0
11	19	female	1	N	1	955	大厦	164	0
11	19	female	1	R	0	795	冰箱	129	0
11	19	female	1	R	0	803	果树	143	0
11	19	female	1	N	1	907	饼干	61	0
11	19	female	1	R	1	909	豆腐	29	0
11	19	female	1	F	1	873	骆驼	101	0
11	19	female	1	N	1	998	天空	99	0
11	19	female	1	F	1	852	机场	138	0
11	19	female	1	R	0	834	筷子	76	0
11	19	female	1	N	1	752	乡村	115	0
11	19	female	1	R	0	1617	棉花	2	0
11	19	female	1	F	1	1306	猩猩	173	0
11	19	female	1	N	1	701	电池	50	0
11	19	female	1	R	1	857	山羊	140	0
11	19	female	1	F	0	685	海洋	103	0
11	19	female	1	N	1	674	鲸鱼	156	0
11	19	female	1	R	0	735	珍珠	11	0
11	19	female	1	R	1	672	沙漠	104	0
11	19	female	1	F	0	549	钉子	59	0
11	19	female	1	F	1	758	麻雀	46	0
11	19	female	1	N	1	647	灰尘	32	0
11	19	female	1	N	1	492	行李	132	0
11	19	female	1	R	1	881	火车	98	0
11	19	female	1	N	1	692	飞蛾	82	0
11	19	female	1	R	0	1120	桥梁	112	0
11	19	female	1	R	1	1611	操场	176	0
11	19	female	1	R	1	594	狮子	154	0
11	19	female	1	N	1	642	老鼠	73	0
11	19	female	1	F	0	592	客厅	166	0
11	19	female	1	R	0	743	群岛	137	0
11	19	female	1	F	1	794	手套	26	0
11	19	female	1	N	1	874	海峡	146	0
11	19	female	1	F	1	718	刺猬	69	0
11	19	female	1	N	0	865	荔枝	35	0
11	19	female	1	F	1	374	油田	118	0
11	19	female	1	N	0	638	池塘	174	0
11	19	female	1	F	1	676	亭子	130	0
11	19	female	1	R	0	521	钥匙	70	0
11	19	female	1	F	1	339	蜡烛	16	0
11	19	female	1	N	1	1037	柜台	127	0
11	19	female	1	R	1	267	窑洞	126	0
11	19	female	1	N	1	919	金鱼	33	0
11	19	female	1	F	1	650	鳄鱼	172	0
11	19	female	1	F	1	767	房子	96	0
11	19	female	1	F	1	895	蚂蚁	17	0
11	19	female	1	N	1	795	花瓣	67	0
11	19	female	1	N	0	354	恒星	124	0
11	19	female	1	R	1	755	苍蝇	18	0
11	19	female	1	R	0	613	甲板	180	0
11	19	female	1	R	0	332	芝麻	77	0
11	19	female	1	F	1	581	羽毛	54	0
11	19	female	1	N	1	1245	眉毛	27	0
11	19	female	1	N	1	3027	老虎	108	0
11	19	female	1	F	0	0	街道	114	0
11	19	female	1	F	0	2520	农场	147	0
11	19	female	1	R	0	611	码头	145	0
11	19	female	1	F	1	275	书店	141	0
11	19	female	1	N	0	279	蚯蚓	56	0
11	19	female	1	F	1	1467	糖果	83	0
11	19	female	1	R	1	1256	蝙蝠	62	0
11	19	female	1	R	1	1892	坦克	139	0
11	19	female	1	R	1	1169	瀑布	158	0
11	19	female	1	N	0	1202	草地	111	0
11	19	female	1	F	1	1128	花生	21	0
11	19	female	1	N	0	1259	教室	144	0
11	19	female	1	R	0	328	纽扣	78	0
11	19	female	1	F	0	1274	茶叶	71	0
11	19	female	1	R	1	519	蟋蟀	40	0
11	19	female	1	N	0	274	头发	1	0
12	20	male	1	N	1	1084	葡萄	12	1
12	20	male	1	N	0	1311	书店	141	1
12	20	male	1	F	1	723	太空	171	1
12	20	male	1	R	1	869	大厦	164	1
12	20	male	1	R	0	1802	手表	51	1
12	20	male	1	F	1	777	钥匙	70	1
12	20	male	1	N	1	777	牙膏	41	1
12	20	male	1	R	1	690	果树	143	1
12	20	male	1	F	0	1734	鞋子	24	1
12	20	male	1	N	1	992	坦克	139	1
12	20	male	1	F	0	2152	香蕉	65	1
12	20	male	1	R	1	720	头盔	64	1
12	20	male	1	N	1	1563	河流	110	1
12	20	male	1	F	1	924	芝麻	77	1
12	20	male	1	F	1	1078	棉花	2	1
12	20	male	1	R	1	531	麻雀	46	1
12	20	male	1	N	1	925	筷子	76	1
12	20	male	1	R	1	903	牢房	155	1
12	20	male	1	N	0	674	飞船	150	1
12	20	male	1	F	1	639	墙壁	120	1
12	20	male	1	R	1	1324	雪花	10	1
12	20	male	1	N	1	759	海参	87	1
12	20	male	1	F	1	801	土地	95	1
12	20	male	1	F	1	879	池塘	174	1
12	20	male	1	N	1	1052	豆腐	29	1
12	20	male	1	R	1	1825	火车	98	1
12	20	male	1	F	1	687	纽扣	78	1
12	20	male	1	F	1	916	蜻蜓	43	1
12	20	male	1	N	1	790	油田	118	1
12	20	male	1	R	1	862	蜡烛	16	1
12	20	male	1	N	1	1395	小米	8	1
12	20	male	1	R	1	794	狮子	154	1
12	20	male	1	F	1	890	沙发	121	1
12	20	male	1	F	1	1854	花园	131	1
12	20	male	1	F	1	1883	被子	122	1
12	20	male	1	N	0	767	书房	165	1
12	20	male	1	F	1	856	病房	159	1
12	20	male	1	N	1	1181	太阳	92	1
12	20	male	1	R	1	997	商店	106	1
12	20	male	1	F	1	3988	毛驴	142	1
12	20	male	1	N	1	724	冰雹	63	1
12	20	male	1	R	1	991	灰尘	32	1
12	20	male	1	N	0	3054	马路	116	1
12	20	male	1	R	1	948	操场	176	1
12	20	male	1	F	1	909	电池	50	1
12	20	male	1	N	1	744	青菜	66	1
12	20	male	1	F	1	818	蚂蚁	17	1
12	20	male	1	R	1	808	草地	111	1
12	20	male	1	N	0	1192	医院	102	1
12	20	male	1	R	1	912	蟋蟀	40	1
12	20	male	1	F	1	698	茶叶	71	1
12	20	male	1	F	1	662	肥皂	19	1
12	20	male	1	N	1	755	桃花	36	1
12	20	male	1	R	1	1363	房子	96	1
12	20	male	1	N	1	1100	手绢	49	1
12	20	male	1	N	1	1480	汽车	91	1
12	20	male	1	R	1	1683	冰箱	129	1
12	20	male	1	R	1	1239	蝌蚪	84	1
12	20	male	1	F	1	853	刺猬	69	1
12	20	male	1	R	1	1082	机场	138	1
12	20	male	1	N	1	838	木炭	47	1
12	20	male	1	F	1	978	馒头	20	1
12	20	male	1	F	1	866	银行	107	1
12	20	male	1	N	1	1198	柜台	127	1
12	20	male	1	R	1	1262	仓库	133	1
12	20	male	1	R	1	778	杨梅	48	1
12	20	male	1	N	1	2643	蚊子	31	1
12	20	male	1	F	1	992	蜗牛	79	1
12	20	male	1	N	1	961	客厅	166	1
12	20	male	1	F	1	954	车厢	160	1
12	20	male	1	R	1	787	饼干	61	1
12	20	male	1	F	1	2035	鲸鱼	156	1
12	20	male	1	N	1	793	舞台	125	1
12	20	male	1	F	1	1432	瀑布	158	1
12	20	male	1	F	0	1159	苍蝇	18	1
12	20	male	1	R	1	743	萝卜	37	1
12	20	male	1	R	1	1002	笛子	90	1
12	20	male	1	N	1	713	金鱼	33	1
12	20	male	1	F	1	1635	壁虎	34	1
12	20	male	1	F	1	1417	军舰	152	1
12	20	male	1	F	1	1024	乡村	115	1
12	20	male	1	N	1	2166	农田	136	1
12	20	male	1	N	1	735	豆子	89	1
12	20	male	1	F	1	1073	手套	26	1
12	20	male	1	N	1	734	耗牛	177	1
12	20	male	1	F	1	1576	铃铛	58	1
12	20	male	1	R	1	1848	礼堂	134	1
12	20	male	1	R	1	1229	鲤鱼	75	1
12	20	male	1	F	0	3899	沙子	45	1
12	20	male	1	N	1	1454	人参	60	1
12	20	male	1	R	1	1020	矿山	162	1
12	20	male	1	R	1	834	农场	147	1
12	20	male	1	R	1	1080	珍珠	11	1
12	20	male	1	N	1	852	子弹	13	1
12	20	male	1	R	1	953	甲板	180	1
12	20	male	1	N	1	779	悬崖	148	1
12	20	male	1	R	0	1698	群岛	137	1
12	20	male	1	N	1	2821	钉子	59	1
12	20	male	1	R	1	1181	罐头	53	1
12	20	male	1	R	0	1588	西服	153	1
12	20	male	1	N	1	1708	院子	100	1
12	20	male	1	R	0	2183	玉米	6	1
12	20	male	1	N	0	3455	街道	114	1
12	20	male	1	F	1	1036	钢笔	52	1
12	20	male	1	F	1	858	厨房	119	1
12	20	male	1	F	1	880	学院	117	1
12	20	male	1	R	1	963	苹果	3	1
12	20	male	1	N	1	756	瓜子	44	1
12	20	male	1	F	1	2533	飞蛾	82	1
12	20	male	1	N	1	1847	面包	28	1
12	20	male	1	F	1	1668	平原	97	1
12	20	male	1	N	1	904	隧道	151	1
12	20	male	1	R	1	1500	鳄鱼	172	1
12	20	male	1	R	0	1520	卧室	169	1
12	20	male	1	N	1	1242	槐树	175	1
12	20	male	1	N	1	776	牡丹	80	1
12	20	male	1	R	1	1336	蝴蝶	22	1
12	20	male	1	R	0	1410	故宫	170	1
12	20	male	1	F	1	834	窑洞	126	1
12	20	male	1	F	1	2471	眼镜	14	1
12	20	male	1	N	1	836	海峡	146	1
12	20	male	1	N	1	714	鸽子	81	1
12	20	male	1	R	0	1213	蜜蜂	5	1
12	20	male	1	R	1	684	蝙蝠	62	1
12	20	male	1	F	1	1280	飞机	93	1
12	20	male	1	R	1	684	辣椒	72	1
12	20	male	1	N	0	2592	印章	55	1
12	20	male	1	N	1	1919	梯子	161	1
12	20	male	1	F	1	1402	花瓣	67	1
12	20	male	1	F	1	1586	花生	21	1
12	20	male	1	R	1	1577	海洋	103	1
12	20	male	1	R	1	730	胡子	9	1
12	20	male	1	N	1	748	法院	128	1
12	20	male	1	R	1	885	老虎	108	1
12	20	male	1	F	0	689	老鼠	73	1
12	20	male	1	N	1	1876	饺子	86	1
12	20	male	1	F	1	2313	导弹	135	1
12	20	male	1	R	0	2539	火柴	7	1
12	20	male	1	N	1	1502	棉衣	123	1
12	20	male	1	N	1	865	贝壳	68	1
12	20	male	1	R	1	781	蜘蛛	25	1
12	20	male	1	R	1	829	火箭	178	1
12	20	male	1	F	1	1460	地毯	163	1
12	20	male	1	R	1	832	战马	167	1
12	20	male	1	N	1	1055	眉毛	27	1
12	20	male	1	F	1	692	地球	94	1
12	20	male	1	R	1	727	青蛙	15	1
12	20	male	1	F	1	938	香烟	42	1
12	20	male	1	N	1	845	天空	99	1
12	20	male	1	R	1	1994	袜子	30	1
12	20	male	1	N	1	794	沙滩	157	1
12	20	male	1	F	1	1969	蚯蚓	56	1
12	20	male	1	R	1	1098	橡皮	85	1
12	20	male	1	N	1	1118	杯子	38	1
12	20	male	1	R	1	776	荔枝	35	1
12	20	male	1	R	1	793	桥梁	112	1
12	20	male	1	N	1	1705	蘑菇	74	1
12	20	male	1	R	1	1788	亭子	130	1
12	20	male	1	F	0	972	头发	1	1
12	20	male	1	F	0	1732	教室	144	1
12	20	male	1	F	1	982	骆驼	101	1
12	20	male	1	N	1	831	月球	168	1
12	20	male	1	R	0	1068	轮船	113	1
12	20	male	1	F	1	1001	恒星	124	1
12	20	male	1	N	1	856	马车	179	1
12	20	male	1	F	1	2093	行李	132	1
12	20	male	1	N	1	721	蚕丝	57	1
12	20	male	1	F	1	676	烧饼	23	1
12	20	male	1	N	0	2448	沙漠	104	1
12	20	male	1	F	0	1406	森林	105	1
12	20	male	1	N	1	820	羽毛	54	1
12	20	male	1	R	1	803	山羊	140	1
12	20	male	1	F	1	643	帐篷	149	1
12	20	male	1	R	1	656	猩猩	173	1
12	20	male	1	N	1	846	糖果	83	1
12	20	male	1	R	0	1331	照片	4	1
12	20	male	1	F	0	1204	扇子	88	1
12	20	male	1	N	1	2052	码头	145	1
12	20	male	1	R	1	1002	钞票	39	1
12	20	male	1	F	1	1056	大门	109	1
13	21	male	1	F	0	1144	苹果	3	1
13	21	male	1	F	0	1667	轮船	113	1
13	21	male	1	N	1	1647	杯子	38	1
13	21	male	1	N	1	1036	机场	138	1
13	21	male	1	R	0	842	法院	128	1
13	21	male	1	R	1	1248	农场	147	1
13	21	male	1	N	1	893	瓜子	44	1
13	21	male	1	R	1	754	蜘蛛	25	1
13	21	male	1	R	1	906	导弹	135	1
13	21	male	1	R	1	806	仓库	133	1
13	21	male	1	N	1	597	瀑布	158	1
13	21	male	1	R	0	2876	厨房	119	1
13	21	male	1	N	1	2009	沙子	45	1
13	21	male	1	R	1	912	大门	109	1
13	21	male	1	F	1	786	操场	176	1
13	21	male	1	R	0	763	萝卜	37	1
13	21	male	1	N	1	1523	客厅	166	1
13	21	male	1	R	1	662	蜗牛	79	1
13	21	male	1	N	1	794	火柴	7	1
13	21	male	1	F	0	1170	钉子	59	1
13	21	male	1	F	0	1547	商店	106	1
13	21	male	1	R	1	2467	芝麻	77	1
13	21	male	1	N	1	1304	天空	99	1
13	21	male	1	F	1	2476	土地	95	1
13	21	male	1	N	1	784	荔枝	35	1
13	21	male	1	N	1	696	狮子	154	1
13	21	male	1	R	1	2051	牢房	155	1
13	21	male	1	R	1	872	故宫	170	1
13	21	male	1	F	1	597	笛子	90	1
13	21	male	1	F	1	700	花园	131	1
13	21	male	1	N	1	824	羽毛	54	1
13	21	male	1	R	1	798	窑洞	126	1
13	21	male	1	N	1	797	舞台	125	1
13	21	male	1	R	1	1221	冰箱	129	1
13	21	male	1	R	1	731	金鱼	33	1
13	21	male	1	F	1	1501	木炭	47	1
13	21	male	1	N	1	688	青菜	66	1
13	21	male	1	R	1	717	茶叶	71	1
13	21	male	1	F	1	1119	马路	116	1
13	21	male	1	N	1	793	帐篷	149	1
13	21	male	1	F	1	834	油田	118	1
13	21	male	1	R	1	823	手套	26	1
13	21	male	1	N	1	918	饼干	61	1
13	21	male	1	R	1	2521	蚊子	31	1
13	21	male	1	R	1	2219	馒头	20	1
13	21	male	1	R	1	906	太空	171	1
13	21	male	1	N	1	788	梯子	161	1
13	21	male	1	F	1	733	海洋	103	1
13	21	male	1	N	1	3103	悬崖	148	1
13	21	male	1	R	1	778	眉毛	27	1
13	21	male	1	R	1	698	地球	94	1
13	21	male	1	R	0	0	西服	153	1
13	21	male	1	F	1	782	铃铛	58	1
13	21	male	1	N	1	1717	手绢	49	1
13	21	male	1	F	1	1792	森林	105	1
13	21	male	1	F	1	896	猩猩	173	1
13	21	male	1	N	1	1610	头盔	64	1
13	21	male	1	F	1	2050	鸽子	81	1
13	21	male	1	F	0	1310	筷子	76	1
13	21	male	1	N	1	1074	房子	96	1
13	21	male	1	N	1	735	钞票	39	1
13	21	male	1	N	1	1156	码头	145	1
13	21	male	1	R	1	1150	蚕丝	57	1
13	21	male	1	R	1	647	蝌蚪	84	1
13	21	male	1	R	0	1292	刺猬	69	1
13	21	male	1	F	0	1104	海峡	146	1
13	21	male	1	N	1	915	墙壁	120	1
13	21	male	1	F	0	1102	蟋蟀	40	1
13	21	male	1	N	1	745	花瓣	67	1
13	21	male	1	R	0	634	辣椒	72	1
13	21	male	1	R	1	776	学院	117	1
13	21	male	1	F	1	689	海参	87	1
13	21	male	1	N	1	1173	面包	28	1
13	21	male	1	F	1	805	麻雀	46	1
13	21	male	1	R	1	820	书房	165	1
13	21	male	1	N	1	1515	飞机	93	1
13	21	male	1	R	1	670	花生	21	1
13	21	male	1	R	1	674	冰雹	63	1
13	21	male	1	N	1	783	亭子	130	1
13	21	male	1	R	1	2399	河流	110	1
13	21	male	1	R	1	926	农田	136	1
13	21	male	1	R	1	873	马车	179	1
13	21	male	1	F	1	1972	橡皮	85	1
13	21	male	1	N	1	645	钥匙	70	1
13	21	male	1	R	1	723	贝壳	68	1
13	21	male	1	R	1	1029	草地	111	1
13	21	male	1	R	1	1659	扇子	88	1
13	21	male	1	F	1	969	棉花	2	1
13	21	male	1	N	1	753	蜻蜓	43	1
13	21	male	1	N	0	2106	飞船	150	1
13	21	male	1	N	1	1806	蚂蚁	17	1
13	21	male	1	N	1	1741	月球	168	1
13	21	male	1	F	1	1023	棉衣	123	1
13	21	male	1	F	1	581	院子	100	1
13	21	male	1	R	0	1181	毛驴	142	1
13	21	male	1	F	0	1893	乡村	115	1
13	21	male	1	N	1	1289	糖果	83	1
13	21	male	1	F	0	901	牙膏	41	1
13	21	male	1	N	1	2128	池塘	174	1
13	21	male	1	R	1	714	头发	1	1
13	21	male	1	F	0	1221	罐头	53	1
13	21	male	1	R	1	683	战马	167	1
13	21	male	1	N	1	1312	壁虎	34	1
13	21	male	1	F	0	787	鞋子	24	1
13	21	male	1	R	1	706	蚯蚓	56	1
13	21	male	1	R	1	869	桥梁	112	1
13	21	male	1	N	1	1210	被子	122	1
13	21	male	1	F	1	1017	杨梅	48	1
13	21	male	1	N	1	1120	卧室	169	1
13	21	male	1	R	1	771	群岛	137	1
13	21	male	1	F	0	1107	肥皂	19	1
13	21	male	1	R	1	1110	槐树	175	1
13	21	male	1	N	1	858	香烟	42	1
13	21	male	1	R	1	718	行李	132	1
13	21	male	1	N	1	1385	饺子	86	1
13	21	male	1	R	0	1473	眼镜	14	1
13	21	male	1	N	1	1590	书店	141	1
13	21	male	1	F	1	934	矿山	162	1
13	21	male	1	R	1	1623	香蕉	65	1
13	21	male	1	R	1	654	珍珠	11	1
13	21	male	1	N	1	1740	子弹	13	1
13	21	male	1	F	1	725	地毯	163	1
13	21	male	1	F	1	1101	纽扣	78	1
13	21	male	1	F	1	1103	车厢	160	1
13	21	male	1	N	1	627	大厦	164	1
13	21	male	1	F	1	890	教室	144	1
13	21	male	1	N	1	1749	手表	51	1
13	21	male	1	F	0	1943	骆驼	101	1
13	21	male	1	N	1	824	军舰	152	1
13	21	male	1	F	1	1471	葡萄	12	1
13	21	male	1	F	0	740	果树	143	1
13	21	male	1	F	0	917	汽车	91	1
13	21	male	1	N	1	672	礼堂	134	1
13	21	male	1	F	1	781	人参	60	1
13	21	male	1	F	1	1996	鲤鱼	75	1
13	21	male	1	F	1	732	沙发	121	1
13	21	male	1	F	0	734	鳄鱼	172	1
13	21	male	1	N	1	647	照片	4	1
13	21	male	1	R	1	781	玉米	6	1
13	21	male	1	F	0	1692	甲板	180	1
13	21	male	1	N	1	664	胡子	9	1
13	21	male	1	F	1	781	沙漠	104	1
13	21	male	1	N	0	1053	火车	98	1
13	21	male	1	F	1	810	耗牛	177	1
13	21	male	1	N	1	882	银行	107	1
13	21	male	1	N	0	701	苍蝇	18	1
13	21	male	1	F	1	1817	豆腐	29	1
13	21	male	1	F	0	1248	电池	50	1
13	21	male	1	R	1	644	飞蛾	82	1
13	21	male	1	F	1	618	灰尘	32	1
13	21	male	1	N	1	1017	豆子	89	1
13	21	male	1	N	1	815	恒星	124	1
13	21	male	1	R	0	742	山羊	140	1
13	21	male	1	F	1	872	雪花	10	1
13	21	male	1	F	1	1076	坦克	139	1
13	21	male	1	F	0	761	老鼠	73	1
13	21	male	1	N	1	723	鲸鱼	156	1
13	21	male	1	R	1	1573	病房	159	1
13	21	male	1	R	1	958	太阳	92	1
13	21	male	1	N	1	1183	蜡烛	16	1
13	21	male	1	R	1	743	沙滩	157	1
13	21	male	1	R	1	969	印章	55	1
13	21	male	1	N	1	714	蝙蝠	62	1
13	21	male	1	F	0	1972	医院	102	1
13	21	male	1	R	1	2381	蜜蜂	5	1
13	21	male	1	F	1	2468	烧饼	23	1
13	21	male	1	N	1	1129	柜台	127	1
13	21	male	1	F	1	1098	街道	114	1
13	21	male	1	N	1	678	青蛙	15	1
13	21	male	1	R	1	675	牡丹	80	1
13	21	male	1	R	1	735	小米	8	1
13	21	male	1	F	0	1361	蝴蝶	22	1
13	21	male	1	N	1	698	老虎	108	1
13	21	male	1	F	1	637	火箭	178	1
13	21	male	1	N	1	683	袜子	30	1
13	21	male	1	R	1	928	蘑菇	74	1
13	21	male	1	N	1	641	平原	97	1
13	21	male	1	R	0	776	隧道	151	1
13	21	male	1	F	0	1185	钢笔	52	1
13	21	male	1	F	0	1224	桃花	36	1
14	19	female	1	F	1	1172	桥梁	112	1
14	19	female	1	N	1	1011	飞机	93	1
14	19	female	1	F	0	770	机场	138	1
14	19	female	1	R	1	771	贝壳	68	1
14	19	female	1	N	1	1219	蝴蝶	22	1
14	19	female	1	F	1	690	甲板	180	1
14	19	female	1	N	1	782	蜡烛	16	1
14	19	female	1	F	0	1502	花园	131	1
14	19	female	1	F	1	625	老虎	108	1
14	19	female	1	N	1	688	土地	95	1
14	19	female	1	R	1	667	山羊	140	1
14	19	female	1	R	1	824	雪花	10	1
14	19	female	1	N	1	687	钉子	59	1
14	19	female	1	F	1	770	电池	50	1
14	19	female	1	R	1	835	手绢	49	1
14	19	female	1	R	1	658	墙壁	120	1
14	19	female	1	N	1	742	舞台	125	1
14	19	female	1	R	1	752	钢笔	52	1
14	19	female	1	N	1	714	猩猩	173	1
14	19	female	1	F	1	964	蜻蜓	43	1
14	19	female	1	R	1	613	学院	117	1
14	19	female	1	R	1	628	油田	118	1
14	19	female	1	N	1	866	蟋蟀	40	1
14	19	female	1	R	1	799	坦克	139	1
14	19	female	1	N	1	1645	子弹	13	1
14	19	female	1	R	1	939	海洋	103	1
14	19	female	1	F	1	853	被子	122	1
14	19	female	1	R	0	994	房子	96	1
14	19	female	1	F	1	1234	地毯	163	1
14	19	female	1	N	1	872	沙发	121	1
14	19	female	1	N	1	892	鲤鱼	75	1
14	19	female	1	F	1	1056	铃铛	58	1
14	19	female	1	R	1	686	火车	98	1
14	19	female	1	N	1	1489	码头	145	1
14	19	female	1	R	1	661	恒星	124	1
14	19	female	1	R	1	675	故宫	170	1
14	19	female	1	N	1	1815	教室	144	1
14	19	female	1	F	1	678	灰尘	32	1
14	19	female	1	F	1	1171	茶叶	71	1
14	19	female	1	N	1	763	金鱼	33	1
14	19	female	1	R	1	652	棉衣	123	1
14	19	female	1	R	1	1369	冰雹	63	1
14	19	female	1	N	1	809	苍蝇	18	1
14	19	female	1	N	1	1041	太空	171	1
14	19	female	1	F	1	839	农田	136	1
14	19	female	1	R	1	516	医院	102	1
14	19	female	1	F	1	1495	肥皂	19	1
14	19	female	1	F	1	698	平原	97	1
14	19	female	1	N	1	813	珍珠	11	1
14	19	female	1	R	1	580	军舰	152	1
14	19	female	1	R	1	643	狮子	154	1
14	19	female	1	R	1	922	天空	99	1
14	19	female	1	N	1	1013	帐篷	149	1
14	19	female	1	F	1	715	饼干	61	1
14	19	female	1	N	1	813	厨房	119	1
14	19	female	1	F	1	652	海参	87	1
14	19	female	1	N	1	857	荔枝	35	1
14	19	female	1	F	1	894	眼镜	14	1
14	19	female	1	F	1	755	蚂蚁	17	1
14	19	female	1	F	1	851	棉花	2	1
14	19	female	1	N	1	721	桃花	36	1
14	19	female	1	F	0	803	商店	106	1
14	19	female	1	R	1	579	花瓣	67	1
14	19	female	1	F	1	674	筷子	76	1
14	19	female	1	N	1	591	银行	107	1
14	19	female	1	R	0	1999	池塘	174	1
14	19	female	1	N	1	742	森林	105	1
14	19	female	1	F	1	496	行李	132	1
14	19	female	1	N	1	715	飞蛾	82	1
14	19	female	1	R	1	1069	鞋子	24	1
14	19	female	1	F	1	930	梯子	161	1
14	19	female	1	R	1	908	月球	168	1
14	19	female	1	N	1	670	馒头	20	1
14	19	female	1	F	1	779	袜子	30	1
14	19	female	1	F	0	1187	病房	159	1
14	19	female	1	N	1	1354	马路	116	1
14	19	female	1	F	1	916	印章	55	1
14	19	female	1	F	0	831	香烟	42	1
14	19	female	1	N	1	852	扇子	88	1
14	19	female	1	N	0	745	轮船	113	1
14	19	female	1	F	1	867	辣椒	72	1
14	19	female	1	R	1	607	蜜蜂	5	1
14	19	female	1	F	0	678	牙膏	41	1
14	19	female	1	R	1	891	大门	109	1
14	19	female	1	N	1	1030	羽毛	54	1
14	19	female	1	R	1	1564	蘑菇	74	1
14	19	female	1	N	0	837	乡村	115	1
14	19	female	1	R	1	827	苹果	3	1
14	19	female	1	R	1	673	蚊子	31	1
14	19	female	1	F	1	582	沙滩	157	1
14	19	female	1	N	1	1142	飞船	150	1
14	19	female	1	F	1	752	鸽子	81	1
14	19	female	1	F	1	705	冰箱	129	1
14	19	female	1	N	1	1236	胡子	9	1
14	19	female	1	R	1	634	火柴	7	1
14	19	female	1	R	1	569	橡皮	85	1
14	19	female	1	N	1	1168	马车	179	1
14	19	female	1	F	1	1145	面包	28	1
14	19	female	1	R	1	938	手表	51	1
14	19	female	1	R	1	740	糖果	83	1
14	19	female	1	N	1	870	刺猬	69	1
14	19	female	1	R	1	634	壁虎	34	1
14	19	female	1	N	1	785	麻雀	46	1
14	19	female	1	R	1	633	悬崖	148	1
14	19	female	1	F	1	1182	海峡	146	1
14	19	female	1	N	1	1038	牢房	155	1
14	19	female	1	R	1	685	杨梅	48	1
14	19	female	1	R	1	592	太阳	92	1
14	19	female	1	N	1	752	蝌蚪	84	1
14	19	female	1	F	1	1138	蜗牛	79	1
14	19	female	1	F	0	979	导弹	135	1
14	19	female	1	F	0	939	槐树	175	1
14	19	female	1	N	1	845	书店	141	1
14	19	female	1	R	1	610	沙漠	104	1
14	19	female	1	N	1	1362	汽车	91	1
14	19	female	1	R	1	1075	照片	4	1
14	19	female	1	F	0	1406	礼堂	134	1
14	19	female	1	N	1	822	钞票	39	1
14	19	female	1	R	1	781	操场	176	1
14	19	female	1	F	1	780	亭子	130	1
14	19	female	1	N	1	884	葡萄	12	1
14	19	female	1	N	1	1553	农场	147	1
14	19	female	1	F	1	827	仓库	133	1
14	19	female	1	R	1	594	纽扣	78	1
14	19	female	1	F	1	1098	小米	8	1
14	19	female	1	R	1	621	眉毛	27	1
14	19	female	1	N	1	724	隧道	151	1
14	19	female	1	N	1	687	笛子	90	1
14	19	female	1	F	0	963	战马	167	1
14	19	female	1	F	1	923	鲸鱼	156	1
14	19	female	1	R	1	1294	窑洞	126	1
14	19	female	1	R	1	641	芝麻	77	1
14	19	female	1	N	1	639	瀑布	158	1
14	19	female	1	R	1	638	花生	21	1
14	19	female	1	F	1	747	牡丹	80	1
14	19	female	1	R	1	684	头发	1	1
14	19	female	1	N	1	753	豆腐	29	1
14	19	female	1	R	1	985	蜘蛛	25	1
14	19	female	1	N	1	730	蝙蝠	62	1
14	19	female	1	R	1	620	西服	153	1
14	19	female	1	F	1	826	地球	94	1
14	19	female	1	R	1	809	老鼠	73	1
14	19	female	1	F	0	1000	河流	110	1
14	19	female	1	N	1	1279	火箭	178	1
14	19	female	1	F	1	819	萝卜	37	1
14	19	female	1	R	1	570	瓜子	44	1
14	19	female	1	N	1	602	罐头	53	1
14	19	female	1	N	1	849	街道	114	1
14	19	female	1	R	0	807	法院	128	1
14	19	female	1	F	1	878	院子	100	1
14	19	female	1	N	1	1402	蚯蚓	56	1
14	19	female	1	F	1	586	群岛	137	1
14	19	female	1	N	0	665	书房	165	1
14	19	female	1	R	0	750	青菜	66	1
14	19	female	1	F	1	888	烧饼	23	1
14	19	female	1	R	1	619	手套	26	1
14	19	female	1	N	1	650	蚕丝	57	1
14	19	female	1	F	0	1008	头盔	64	1
14	19	female	1	F	0	1094	玉米	6	1
14	19	female	1	R	1	682	矿山	162	1
14	19	female	1	R	0	1479	卧室	169	1
14	19	female	1	N	1	658	骆驼	101	1
14	19	female	1	R	1	832	柜台	127	1
14	19	female	1	N	1	1046	客厅	166	1
14	19	female	1	R	1	634	沙子	45	1
14	19	female	1	N	1	753	饺子	86	1
14	19	female	1	R	1	770	青蛙	15	1
14	19	female	1	F	0	1658	钥匙	70	1
14	19	female	1	N	1	864	木炭	47	1
14	19	female	1	F	1	765	车厢	160	1
14	19	female	1	R	1	621	大厦	164	1
14	19	female	1	F	0	1667	果树	143	1
14	19	female	1	N	1	1543	耗牛	177	1
14	19	female	1	R	0	730	毛驴	142	1
14	19	female	1	N	1	636	人参	60	1
14	19	female	1	N	1	1009	草地	111	1
14	19	female	1	F	1	777	豆子	89	1
14	19	female	1	F	0	1522	杯子	38	1
14	19	female	1	F	1	996	香蕉	65	1
14	19	female	1	F	1	691	鳄鱼	172	1
15	23	male	1	N	1	897	行李	132	1
15	23	male	1	R	1	644	地球	94	1
15	23	male	1	F	1	746	帐篷	149	1
15	23	male	1	N	1	692	刺猬	69	1
15	23	male	1	F	1	591	胡子	9	1
15	23	male	1	R	0	655	沙子	45	1
15	23	male	1	N	1	645	钉子	59	1
15	23	male	1	F	0	1442	金鱼	33	1
15	23	male	1	F	0	728	马车	179	1
15	23	male	1	F	1	699	鲸鱼	156	1
15	23	male	1	N	1	837	农田	136	1
15	23	male	1	F	1	1235	恒星	124	1
15	23	male	1	N	1	738	病房	159	1
15	23	male	1	N	1	699	罐头	53	1
15	23	male	1	F	0	823	手表	51	1
15	23	male	1	F	0	1029	海洋	103	1
15	23	male	1	R	1	803	馒头	20	1
15	23	male	1	F	1	786	教室	144	1
15	23	male	1	N	1	835	沙漠	104	1
15	23	male	1	F	1	784	蜗牛	79	1
15	23	male	1	N	1	840	人参	60	1
15	23	male	1	R	1	718	导弹	135	1
15	23	male	1	F	1	656	码头	145	1
15	23	male	1	F	1	958	蜘蛛	25	1
15	23	male	1	N	1	1127	窑洞	126	1
15	23	male	1	F	1	649	土地	95	1
15	23	male	1	F	0	1343	香蕉	65	1
15	23	male	1	R	1	609	军舰	152	1
15	23	male	1	R	1	720	悬崖	148	1
15	23	male	1	N	1	947	萝卜	37	1
15	23	male	1	R	1	1204	钢笔	52	1
15	23	male	1	F	1	915	医院	102	1
15	23	male	1	N	1	806	铃铛	58	1
15	23	male	1	N	0	748	甲板	180	1
15	23	male	1	F	1	798	矿山	162	1
15	23	male	1	F	1	725	贝壳	68	1
15	23	male	1	N	1	871	故宫	170	1
15	23	male	1	R	0	1740	钞票	39	1
15	23	male	1	R	1	655	面包	28	1
15	23	male	1	R	1	723	柜台	127	1
15	23	male	1	N	1	990	辣椒	72	1
15	23	male	1	F	1	614	火车	98	1
15	23	male	1	N	0	748	草地	111	1
15	23	male	1	R	1	726	扇子	88	1
15	23	male	1	F	1	649	猩猩	173	1
15	23	male	1	R	0	2165	杯子	38	1
15	23	male	1	N	0	830	头发	1	1
15	23	male	1	F	1	756	饼干	61	1
15	23	male	1	N	0	1125	梯子	161	1
15	23	male	1	F	1	928	书店	141	1
15	23	male	1	F	0	1690	肥皂	19	1
15	23	male	1	N	1	1590	苹果	3	1
15	23	male	1	F	1	1463	被子	122	1
15	23	male	1	R	0	2226	雪花	10	1
15	23	male	1	N	0	698	蜡烛	16	1
15	23	male	1	R	1	661	卧室	169	1
15	23	male	1	R	0	1018	槐树	175	1
15	23	male	1	N	1	1321	狮子	154	1
15	23	male	1	F	1	667	豆腐	29	1
15	23	male	1	F	0	1975	鳄鱼	172	1
15	23	male	1	N	1	904	蝙蝠	62	1
15	23	male	1	R	0	929	牙膏	41	1
15	23	male	1	R	1	1507	池塘	174	1
15	23	male	1	R	0	1814	牡丹	80	1
15	23	male	1	N	0	1053	商店	106	1
15	23	male	1	R	1	1395	油田	118	1
15	23	male	1	N	1	1154	沙滩	157	1
15	23	male	1	F	1	795	学院	117	1
15	23	male	1	F	0	995	法院	128	1
15	23	male	1	F	1	1018	书房	165	1
15	23	male	1	N	1	897	荔枝	35	1
15	23	male	1	F	1	1013	珍珠	11	1
15	23	male	1	N	0	843	眉毛	27	1
15	23	male	1	F	1	705	老鼠	73	1
15	23	male	1	R	0	2436	乡村	115	1
15	23	male	1	N	1	1514	轮船	113	1
15	23	male	1	F	1	2117	仓库	133	1
15	23	male	1	R	1	1199	银行	107	1
15	23	male	1	N	1	1334	太阳	92	1
15	23	male	1	F	1	824	蚕丝	57	1
15	23	male	1	F	1	1823	亭子	130	1
15	23	male	1	N	1	942	麻雀	46	1
15	23	male	1	R	0	1127	果树	143	1
15	23	male	1	F	1	666	烧饼	23	1
15	23	male	1	N	1	735	电池	50	1
15	23	male	1	R	1	1176	橡皮	85	1
15	23	male	1	N	1	865	机场	138	1
15	23	male	1	F	1	894	壁虎	34	1
15	23	male	1	F	0	1937	车厢	160	1
15	23	male	1	R	1	779	河流	110	1
15	23	male	1	N	0	1187	棉衣	123	1
15	23	male	1	F	1	691	隧道	151	1
15	23	male	1	F	0	823	蜜蜂	5	1
15	23	male	1	R	1	1173	沙发	121	1
15	23	male	1	R	1	670	群岛	137	1
15	23	male	1	N	1	1707	糖果	83	1
15	23	male	1	N	1	2174	街道	114	1
15	23	male	1	R	1	855	花瓣	67	1
15	23	male	1	N	1	828	袜子	30	1
15	23	male	1	F	0	1042	桃花	36	1
15	23	male	1	R	0	1384	手套	26	1
15	23	male	1	R	0	2792	太空	171	1
15	23	male	1	N	1	984	操场	176	1
15	23	male	1	R	1	728	火箭	178	1
15	23	male	1	R	1	1058	棉花	2	1
15	23	male	1	R	1	1384	大门	109	1
15	23	male	1	R	0	1296	杨梅	48	1
15	23	male	1	N	1	835	瓜子	44	1
15	23	male	1	N	1	897	地毯	163	1
15	23	male	1	N	1	1595	蟋蟀	40	1
15	23	male	1	F	0	1027	花生	21	1
15	23	male	1	R	0	706	饺子	86	1
15	23	male	1	R	1	1645	鸽子	81	1
15	23	male	1	F	1	1882	西服	153	1
15	23	male	1	N	1	1023	大厦	164	1
15	23	male	1	F	1	780	桥梁	112	1
15	23	male	1	R	0	1581	葡萄	12	1
15	23	male	1	R	1	772	房子	96	1
15	23	male	1	R	1	653	照片	4	1
15	23	male	1	N	1	1458	鲤鱼	75	1
15	23	male	1	R	1	1103	山羊	140	1
15	23	male	1	N	1	1347	手绢	49	1
15	23	male	1	F	0	1293	蜻蜓	43	1
15	23	male	1	N	1	1561	礼堂	134	1
15	23	male	1	F	0	858	飞蛾	82	1
15	23	male	1	F	0	591	蚂蚁	17	1
15	23	male	1	N	1	1336	天空	99	1
15	23	male	1	R	1	657	蚊子	31	1
15	23	male	1	F	1	999	冰雹	63	1
15	23	male	1	N	1	862	芝麻	77	1
15	23	male	1	F	1	898	纽扣	78	1
15	23	male	1	R	0	1254	汽车	91	1
15	23	male	1	N	1	1355	羽毛	54	1
15	23	male	1	R	1	692	苍蝇	18	1
15	23	male	1	F	1	968	印章	55	1
15	23	male	1	F	1	2568	蘑菇	74	1
15	23	male	1	N	0	1001	客厅	166	1
15	23	male	1	R	1	977	月球	168	1
15	23	male	1	N	1	945	火柴	7	1
15	23	male	1	R	1	810	平原	97	1
15	23	male	1	N	1	1186	墙壁	120	1
15	23	male	1	R	1	1713	木炭	47	1
15	23	male	1	F	1	884	农场	147	1
15	23	male	1	R	1	1296	舞台	125	1
15	23	male	1	N	1	947	钥匙	70	1
15	23	male	1	N	1	1532	牢房	155	1
15	23	male	1	F	1	751	森林	105	1
15	23	male	1	R	1	1071	香烟	42	1
15	23	male	1	F	1	2092	马路	116	1
15	23	male	1	R	1	816	海参	87	1
15	23	male	1	N	0	822	蚯蚓	56	1
15	23	male	1	F	1	2101	蝌蚪	84	1
15	23	male	1	R	0	1096	花园	131	1
15	23	male	1	F	0	884	头盔	64	1
15	23	male	1	N	1	1088	老虎	108	1
15	23	male	1	R	0	843	鞋子	24	1
15	23	male	1	N	0	753	茶叶	71	1
15	23	male	1	R	1	715	青菜	66	1
15	23	male	1	F	0	2541	海峡	146	1
15	23	male	1	N	1	1311	耗牛	177	1
15	23	male	1	R	0	1730	筷子	76	1
15	23	male	1	F	1	844	子弹	13	1
15	23	male	1	N	1	674	灰尘	32	1
15	23	male	1	R	1	1326	青蛙	15	1
15	23	male	1	R	1	729	眼镜	14	1
15	23	male	1	R	1	676	毛驴	142	1
15	23	male	1	R	1	623	飞船	150	1
15	23	male	1	N	1	726	战马	167	1
15	23	male	1	R	1	841	骆驼	101	1
15	23	male	1	N	1	1559	冰箱	129	1
15	23	male	1	R	0	1072	玉米	6	1
15	23	male	1	N	1	2724	蝴蝶	22	1
15	23	male	1	F	0	1615	飞机	93	1
15	23	male	1	F	1	790	瀑布	158	1
15	23	male	1	N	1	1261	笛子	90	1
15	23	male	1	N	0	803	院子	100	1
15	23	male	1	R	1	914	厨房	119	1
15	23	male	1	R	1	708	坦克	139	1
15	23	male	1	F	0	904	小米	8	1
15	23	male	1	F	1	1011	豆子	89	1
16	18	female	1	N	1	1770	厨房	119	1
16	18	female	1	N	1	979	萝卜	37	1
16	18	female	1	R	1	852	客厅	166	1
16	18	female	1	R	1	896	手表	51	1
16	18	female	1	R	1	892	钥匙	70	1
16	18	female	1	R	1	856	甲板	180	1
16	18	female	1	N	1	901	河流	110	1
16	18	female	1	R	1	920	钢笔	52	1
16	18	female	1	N	1	851	头发	1	1
16	18	female	1	R	1	792	悬崖	148	1
16	18	female	1	R	1	808	苹果	3	1
16	18	female	1	R	0	848	杯子	38	1
16	18	female	1	N	1	780	杨梅	48	1
16	18	female	1	F	1	916	蘑菇	74	1
16	18	female	1	R	1	943	贝壳	68	1
16	18	female	1	F	1	849	山羊	140	1
16	18	female	1	N	0	1718	院子	100	1
16	18	female	1	R	0	1576	果树	143	1
16	18	female	1	N	0	1761	茶叶	71	1
16	18	female	1	R	1	1107	房子	96	1
16	18	female	1	R	1	733	海洋	103	1
16	18	female	1	R	1	1072	蜡烛	16	1
16	18	female	1	N	1	1301	亭子	130	1
16	18	female	1	R	1	1351	战马	167	1
16	18	female	1	N	1	1721	饼干	61	1
16	18	female	1	F	1	875	舞台	125	1
16	18	female	1	F	1	784	猩猩	173	1
16	18	female	1	N	0	1736	汽车	91	1
16	18	female	1	R	1	729	油田	118	1
16	18	female	1	F	1	747	玉米	6	1
16	18	female	1	N	1	1325	头盔	64	1
16	18	female	1	N	0	671	平原	97	1
16	18	female	1	F	1	1484	槐树	175	1
16	18	female	1	F	0	920	飞蛾	82	1
16	18	female	1	F	1	1386	蜻蜓	43	1
16	18	female	1	F	1	994	豆子	89	1
16	18	female	1	N	1	1066	仓库	133	1
16	18	female	1	F	1	1007	蜘蛛	25	1
16	18	female	1	F	0	830	金鱼	33	1
16	18	female	1	R	1	787	地球	94	1
16	18	female	1	R	1	916	恒星	124	1
16	18	female	1	N	1	1103	花瓣	67	1
16	18	female	1	F	1	673	码头	145	1
16	18	female	1	R	1	910	花生	21	1
16	18	female	1	N	1	938	蟋蟀	40	1
16	18	female	1	F	1	931	袜子	30	1
16	18	female	1	R	1	1029	柜台	127	1
16	18	female	1	N	0	875	书房	165	1
16	18	female	1	F	1	759	沙子	45	1
16	18	female	1	N	1	1081	梯子	161	1
16	18	female	1	R	1	1525	商店	106	1
16	18	female	1	R	1	711	马车	179	1
16	18	female	1	N	1	883	冰雹	63	1
16	18	female	1	R	1	1391	火车	98	1
16	18	female	1	N	1	1310	银行	107	1
16	18	female	1	N	1	1218	刺猬	69	1
16	18	female	1	R	1	744	瓜子	44	1
16	18	female	1	R	1	714	森林	105	1
16	18	female	1	R	1	1101	牢房	155	1
16	18	female	1	F	0	1023	行李	132	1
16	18	female	1	N	1	806	辣椒	72	1
16	18	female	1	F	1	1597	飞船	150	1
16	18	female	1	F	1	1445	毛驴	142	1
16	18	female	1	N	1	1114	池塘	174	1
16	18	female	1	F	1	1405	荔枝	35	1
16	18	female	1	R	1	996	子弹	13	1
16	18	female	1	N	1	1147	饺子	86	1
16	18	female	1	F	0	1277	卧室	169	1
16	18	female	1	F	0	1249	农场	147	1
16	18	female	1	N	1	974	耗牛	177	1
16	18	female	1	F	1	975	土地	95	1
16	18	female	1	F	1	647	珍珠	11	1
16	18	female	1	N	1	957	小米	8	1
16	18	female	1	N	1	1158	导弹	135	1
16	18	female	1	F	1	1399	机场	138	1
16	18	female	1	R	1	959	罐头	53	1
16	18	female	1	F	1	967	老鼠	73	1
16	18	female	1	F	0	1640	手套	26	1
16	18	female	1	N	1	1011	老虎	108	1
16	18	female	1	R	1	1076	草地	111	1
16	18	female	1	R	1	1049	蝙蝠	62	1
16	18	female	1	F	0	1271	轮船	113	1
16	18	female	1	N	1	1019	苍蝇	18	1
16	18	female	1	F	1	826	天空	99	1
16	18	female	1	N	1	1369	笛子	90	1
16	18	female	1	R	0	1089	橡皮	85	1
16	18	female	1	F	1	941	纽扣	78	1
16	18	female	1	N	1	1262	操场	176	1
16	18	female	1	F	1	715	沙发	121	1
16	18	female	1	F	1	1214	冰箱	129	1
16	18	female	1	N	1	1676	大厦	164	1
16	18	female	1	F	0	1305	法院	128	1
16	18	female	1	N	1	1004	肥皂	19	1
16	18	female	1	R	1	787	坦克	139	1
16	18	female	1	F	0	987	胡子	9	1
16	18	female	1	F	1	900	蜜蜂	5	1
16	18	female	1	N	1	1086	月球	168	1
16	18	female	1	F	1	1098	礼堂	134	1
16	18	female	1	F	1	854	飞机	93	1
16	18	female	1	F	1	1251	桃花	36	1
16	18	female	1	N	1	1192	手绢	49	1
16	18	female	1	R	0	783	筷子	76	1
16	18	female	1	N	0	872	蚊子	31	1
16	18	female	1	N	0	1301	书店	141	1
16	18	female	1	R	1	2031	鸽子	81	1
16	18	female	1	R	1	1238	蚂蚁	17	1
16	18	female	1	R	1	852	铃铛	58	1
16	18	female	1	F	1	760	农田	136	1
16	18	female	1	N	1	834	人参	60	1
16	18	female	1	R	1	1272	鲸鱼	156	1
16	18	female	1	F	1	908	学院	117	1
16	18	female	1	N	0	1896	教室	144	1
16	18	female	1	R	0	1138	医院	102	1
16	18	female	1	F	1	1077	蚯蚓	56	1
16	18	female	1	N	1	1194	豆腐	29	1
16	18	female	1	R	0	1385	海参	87	1
16	18	female	1	R	0	1321	电池	50	1
16	18	female	1	R	1	740	骆驼	101	1
16	18	female	1	F	1	733	眼镜	14	1
16	18	female	1	N	1	1192	群岛	137	1
16	18	female	1	N	1	824	青蛙	15	1
16	18	female	1	R	0	1102	馒头	20	1
16	18	female	1	F	1	1224	芝麻	77	1
16	18	female	1	F	1	759	乡村	115	1
16	18	female	1	F	1	832	木炭	47	1
16	18	female	1	N	1	958	车厢	160	1
16	18	female	1	R	1	703	太阳	92	1
16	18	female	1	F	1	635	沙滩	157	1
16	18	female	1	F	1	688	灰尘	32	1
16	18	female	1	R	0	876	鲤鱼	75	1
16	18	female	1	N	1	1441	香烟	42	1
16	18	female	1	N	1	910	海峡	146	1
16	18	female	1	R	1	689	故宫	170	1
16	18	female	1	R	0	1614	青菜	66	1
16	18	female	1	R	1	788	牡丹	80	1
16	18	female	1	N	1	1052	火箭	178	1
16	18	female	1	R	1	856	蝴蝶	22	1
16	18	female	1	N	1	982	印章	55	1
16	18	female	1	F	1	942	蚕丝	57	1
16	18	female	1	F	1	704	隧道	151	1
16	18	female	1	N	1	851	扇子	88	1
16	18	female	1	F	1	681	眉毛	27	1
16	18	female	1	N	0	732	帐篷	149	1
16	18	female	1	F	1	1118	被子	122	1
16	18	female	1	N	1	905	狮子	154	1
16	18	female	1	F	1	868	街道	114	1
16	18	female	1	F	1	873	钉子	59	1
16	18	female	1	R	1	894	牙膏	41	1
16	18	female	1	R	1	1129	马路	116	1
16	18	female	1	N	1	1299	糖果	83	1
16	18	female	1	R	0	1407	鞋子	24	1
16	18	female	1	F	1	1365	钞票	39	1
16	18	female	1	N	1	902	鳄鱼	172	1
16	18	female	1	R	1	826	蜗牛	79	1
16	18	female	1	R	1	1104	病房	159	1
16	18	female	1	N	1	907	羽毛	54	1
16	18	female	1	F	0	902	香蕉	65	1
16	18	female	1	R	0	1362	烧饼	23	1
16	18	female	1	R	1	890	西服	153	1
16	18	female	1	N	1	1686	军舰	152	1
16	18	female	1	F	1	738	瀑布	158	1
16	18	female	1	N	1	1316	葡萄	12	1
16	18	female	1	F	1	718	地毯	163	1
16	18	female	1	N	0	1409	沙漠	104	1
16	18	female	1	N	0	1689	火柴	7	1
16	18	female	1	R	1	772	墙壁	120	1
16	18	female	1	F	1	685	窑洞	126	1
16	18	female	1	R	0	1265	棉衣	123	1
16	18	female	1	N	1	1101	蝌蚪	84	1
16	18	female	1	F	1	793	雪花	10	1
16	18	female	1	F	1	1112	麻雀	46	1
16	18	female	1	R	1	827	大门	109	1
16	18	female	1	N	1	890	矿山	162	1
16	18	female	1	R	1	669	太空	171	1
16	18	female	1	N	1	1898	桥梁	112	1
16	18	female	1	N	1	1102	面包	28	1
16	18	female	1	F	0	2160	棉花	2	1
16	18	female	1	R	0	2314	壁虎	34	1
16	18	female	1	F	1	644	花园	131	1
16	18	female	1	R	1	1946	照片	4	1
17	20	female	1	R	1	1466	窑洞	126	1
17	20	female	1	R	0	2135	坦克	139	1
17	20	female	1	N	1	913	棉衣	123	1
17	20	female	1	F	1	1948	玉米	6	1
17	20	female	1	F	1	2236	电池	50	1
17	20	female	1	N	1	778	肥皂	19	1
17	20	female	1	F	1	946	冰雹	63	1
17	20	female	1	F	0	1972	香烟	42	1
17	20	female	1	R	1	797	牡丹	80	1
17	20	female	1	N	1	2507	隧道	151	1
17	20	female	1	F	1	839	棉花	2	1
17	20	female	1	N	1	1733	瓜子	44	1
17	20	female	1	F	0	3023	悬崖	148	1
17	20	female	1	N	1	1013	手表	51	1
17	20	female	1	R	1	763	糖果	83	1
17	20	female	1	N	1	860	西服	153	1
17	20	female	1	F	0	1234	眉毛	27	1
17	20	female	1	R	0	1279	萝卜	37	1
17	20	female	1	N	1	843	银行	107	1
17	20	female	1	F	1	657	木炭	47	1
17	20	female	1	F	1	734	飞机	93	1
17	20	female	1	R	0	841	厨房	119	1
17	20	female	1	F	1	1734	商店	106	1
17	20	female	1	N	1	2480	葡萄	12	1
17	20	female	1	F	1	1164	病房	159	1
17	20	female	1	F	0	1221	机场	138	1
17	20	female	1	F	1	1643	印章	55	1
17	20	female	1	N	1	1105	乡村	115	1
17	20	female	1	N	1	1160	饺子	86	1
17	20	female	1	R	1	909	苍蝇	18	1
17	20	female	1	N	1	752	沙滩	157	1
17	20	female	1	F	1	1409	小米	8	1
17	20	female	1	R	1	1864	贝壳	68	1
17	20	female	1	N	1	2173	面包	28	1
17	20	female	1	F	0	2534	罐头	53	1
17	20	female	1	R	1	2783	羽毛	54	1
17	20	female	1	N	1	1271	花生	21	1
17	20	female	1	F	1	1052	火车	98	1
17	20	female	1	N	1	2241	太阳	92	1
17	20	female	1	F	0	1775	海洋	103	1
17	20	female	1	R	0	1367	饼干	61	1
17	20	female	1	R	1	1800	胡子	9	1
17	20	female	1	N	1	1232	荔枝	35	1
17	20	female	1	R	1	1277	钉子	59	1
17	20	female	1	F	1	826	老虎	108	1
17	20	female	1	N	1	1008	矿山	162	1
17	20	female	1	R	1	760	头发	1	1
17	20	female	1	R	1	713	纽扣	78	1
17	20	female	1	N	1	847	恒星	124	1
17	20	female	1	R	1	889	街道	114	1
17	20	female	1	R	1	853	轮船	113	1
17	20	female	1	R	1	1002	蚂蚁	17	1
17	20	female	1	N	1	898	馒头	20	1
17	20	female	1	F	1	900	群岛	137	1
17	20	female	1	N	1	935	烧饼	23	1
17	20	female	1	R	1	1322	车厢	160	1
17	20	female	1	F	1	804	蜜蜂	5	1
17	20	female	1	F	1	972	牙膏	41	1
17	20	female	1	N	1	1204	花园	131	1
17	20	female	1	R	0	2067	汽车	91	1
17	20	female	1	N	0	776	麻雀	46	1
17	20	female	1	R	0	1822	鞋子	24	1
17	20	female	1	N	1	1973	果树	143	1
17	20	female	1	F	0	1230	教室	144	1
17	20	female	1	R	1	2484	月球	168	1
17	20	female	1	R	1	1479	太空	171	1
17	20	female	1	N	1	1075	行李	132	1
17	20	female	1	F	1	848	甲板	180	1
17	20	female	1	N	1	934	豆子	89	1
17	20	female	1	R	1	696	豆腐	29	1
17	20	female	1	R	1	1018	森林	105	1
17	20	female	1	F	1	769	梯子	161	1
17	20	female	1	N	0	690	蝴蝶	22	1
17	20	female	1	F	1	766	蚊子	31	1
17	20	female	1	N	1	1814	客厅	166	1
17	20	female	1	R	0	1484	房子	96	1
17	20	female	1	R	1	1977	飞蛾	82	1
17	20	female	1	R	0	1345	农场	147	1
17	20	female	1	N	1	1098	钞票	39	1
17	20	female	1	N	1	1765	飞船	150	1
17	20	female	1	F	0	942	蜗牛	79	1
17	20	female	1	R	0	2056	被子	122	1
17	20	female	1	F	1	766	舞台	125	1
17	20	female	1	F	0	910	桥梁	112	1
17	20	female	1	N	1	1409	操场	176	1
17	20	female	1	R	1	2600	蜘蛛	25	1
17	20	female	1	R	1	904	铃铛	58	1
17	20	female	1	N	1	1578	青菜	66	1
17	20	female	1	F	1	1411	香蕉	65	1
17	20	female	1	R	0	1674	学院	117	1
17	20	female	1	N	1	1551	导弹	135	1
17	20	female	1	N	1	1767	青蛙	15	1
17	20	female	1	R	1	2008	平原	97	1
17	20	female	1	F	1	2616	火箭	178	1
17	20	female	1	F	0	2462	杯子	38	1
17	20	female	1	F	0	1546	草地	111	1
17	20	female	1	N	1	1068	墙壁	120	1
17	20	female	1	F	1	1536	地毯	163	1
17	20	female	1	N	1	1427	头盔	64	1
17	20	female	1	F	0	1064	农田	136	1
17	20	female	1	F	0	1629	军舰	152	1
17	20	female	1	F	0	979	池塘	174	1
17	20	female	1	N	1	2651	书房	165	1
17	20	female	1	R	1	1296	老鼠	73	1
17	20	female	1	F	0	2843	钥匙	70	1
17	20	female	1	N	1	842	花瓣	67	1
17	20	female	1	R	0	1128	土地	95	1
17	20	female	1	F	0	1817	骆驼	101	1
17	20	female	1	N	1	1152	冰箱	129	1
17	20	female	1	F	0	1026	蟋蟀	40	1
17	20	female	1	R	1	1544	筷子	76	1
17	20	female	1	F	1	1579	礼堂	134	1
17	20	female	1	R	0	1794	大门	109	1
17	20	female	1	N	1	3275	鸽子	81	1
17	20	female	1	N	1	1015	战马	167	1
17	20	female	1	R	0	1142	马车	179	1
17	20	female	1	R	1	3055	鲸鱼	156	1
17	20	female	1	N	1	1909	眼镜	14	1
17	20	female	1	R	1	1288	手绢	49	1
17	20	female	1	R	1	1108	桃花	36	1
17	20	female	1	N	1	1255	蚕丝	57	1
17	20	female	1	R	1	1364	辣椒	72	1
17	20	female	1	R	0	1167	鳄鱼	172	1
17	20	female	1	N	1	1432	地球	94	1
17	20	female	1	R	1	1318	海参	87	1
17	20	female	1	R	0	1296	手套	26	1
17	20	female	1	N	1	1187	河流	110	1
17	20	female	1	F	0	2147	笛子	90	1
17	20	female	1	N	1	949	鲤鱼	75	1
17	20	female	1	F	1	933	院子	100	1
17	20	female	1	F	1	1159	蜡烛	16	1
17	20	female	1	F	1	1377	耗牛	177	1
17	20	female	1	N	0	666	天空	99	1
17	20	female	1	F	0	2765	毛驴	142	1
17	20	female	1	F	0	1542	蝙蝠	62	1
17	20	female	1	R	1	1456	海峡	146	1
17	20	female	1	N	1	1806	橡皮	85	1
17	20	female	1	R	1	2732	沙漠	104	1
17	20	female	1	N	1	1087	牢房	155	1
17	20	female	1	R	1	1427	蝌蚪	84	1
17	20	female	1	N	1	969	钢笔	52	1
17	20	female	1	R	1	1042	芝麻	77	1
17	20	female	1	R	1	1455	马路	116	1
17	20	female	1	F	1	925	雪花	10	1
17	20	female	1	N	1	768	金鱼	33	1
17	20	female	1	N	1	864	油田	118	1
17	20	female	1	F	1	845	壁虎	34	1
17	20	female	1	F	1	1586	故宫	170	1
17	20	female	1	R	1	1554	蜻蜓	43	1
17	20	female	1	F	1	916	蚯蚓	56	1
17	20	female	1	N	1	1374	医院	102	1
17	20	female	1	F	1	1022	码头	145	1
17	20	female	1	F	1	845	瀑布	158	1
17	20	female	1	F	0	2275	刺猬	69	1
17	20	female	1	N	1	1207	人参	60	1
17	20	female	1	F	0	839	卧室	169	1
17	20	female	1	N	1	940	灰尘	32	1
17	20	female	1	N	1	806	帐篷	149	1
17	20	female	1	R	1	1742	大厦	164	1
17	20	female	1	F	1	904	珍珠	11	1
17	20	female	1	F	1	2690	书店	141	1
17	20	female	1	F	0	2086	子弹	13	1
17	20	female	1	N	1	1474	山羊	140	1
17	20	female	1	N	1	1375	蘑菇	74	1
17	20	female	1	F	0	3351	照片	4	1
17	20	female	1	R	1	737	柜台	127	1
17	20	female	1	R	0	1483	苹果	3	1
17	20	female	1	R	0	2511	槐树	175	1
17	20	female	1	N	1	1385	法院	128	1
17	20	female	1	R	1	1841	狮子	154	1
17	20	female	1	F	1	1032	杨梅	48	1
17	20	female	1	R	0	4821	袜子	30	1
17	20	female	1	N	1	1339	火柴	7	1
17	20	female	1	R	0	1277	亭子	130	1
17	20	female	1	N	1	1130	沙子	45	1
17	20	female	1	F	1	988	茶叶	71	1
17	20	female	1	N	1	963	沙发	121	1
17	20	female	1	R	1	772	仓库	133	1
17	20	female	1	R	0	3069	猩猩	173	1
17	20	female	1	R	1	762	扇子	88	1
18	21	male	1	R	1	695	蜻蜓	43	1
18	21	male	1	F	1	538	糖果	83	1
18	21	male	1	F	1	572	月球	168	1
18	21	male	1	N	1	949	荔枝	35	1
18	21	male	1	R	0	1334	钉子	59	1
18	21	male	1	N	1	856	海峡	146	1
18	21	male	1	F	1	549	鲸鱼	156	1
18	21	male	1	N	1	694	蚂蚁	17	1
18	21	male	1	N	1	778	矿山	162	1
18	21	male	1	F	0	715	果树	143	1
18	21	male	1	R	0	798	牢房	155	1
18	21	male	1	F	1	724	导弹	135	1
18	21	male	1	N	1	695	羽毛	54	1
18	21	male	1	R	1	754	壁虎	34	1
18	21	male	1	F	1	604	帐篷	149	1
18	21	male	1	N	1	667	河流	110	1
18	21	male	1	R	0	967	卧室	169	1
18	21	male	1	R	1	608	花瓣	67	1
18	21	male	1	N	1	815	桥梁	112	1
18	21	male	1	F	1	1294	猩猩	173	1
18	21	male	1	F	0	762	金鱼	33	1
18	21	male	1	N	1	674	蜡烛	16	1
18	21	male	1	F	1	959	平原	97	1
18	21	male	1	F	1	592	玉米	6	1
18	21	male	1	N	1	768	馒头	20	1
18	21	male	1	R	1	617	厨房	119	1
18	21	male	1	F	0	751	罐头	53	1
18	21	male	1	R	0	1448	房子	96	1
18	21	male	1	N	1	982	操场	176	1
18	21	male	1	R	1	606	花生	21	1
18	21	male	1	N	1	701	蝙蝠	62	1
18	21	male	1	R	1	752	鸽子	81	1
18	21	male	1	N	1	713	森林	105	1
18	21	male	1	F	1	660	亭子	130	1
18	21	male	1	R	1	921	鲤鱼	75	1
18	21	male	1	R	1	1364	雪花	10	1
18	21	male	1	N	1	748	珍珠	11	1
18	21	male	1	R	1	749	银行	107	1
18	21	male	1	F	1	767	隧道	151	1
18	21	male	1	N	1	1272	仓库	133	1
18	21	male	1	F	1	1068	大门	109	1
18	21	male	1	F	1	1592	棉衣	123	1
18	21	male	1	N	1	848	青蛙	15	1
18	21	male	1	F	1	990	杨梅	48	1
18	21	male	1	F	1	766	街道	114	1
18	21	male	1	F	0	583	茶叶	71	1
18	21	male	1	N	1	950	柜台	127	1
18	21	male	1	R	1	639	照片	4	1
18	21	male	1	N	1	813	灰尘	32	1
18	21	male	1	R	1	476	沙子	45	1
18	21	male	1	R	1	849	鳄鱼	172	1
18	21	male	1	N	1	1045	汽车	91	1
18	21	male	1	F	1	1363	骆驼	101	1
18	21	male	1	F	1	1100	墙壁	120	1
18	21	male	1	N	1	1503	法院	128	1
18	21	male	1	F	1	1009	槐树	175	1
18	21	male	1	F	0	1241	苹果	3	1
18	21	male	1	R	1	847	鞋子	24	1
18	21	male	1	F	1	588	农田	136	1
18	21	male	1	N	1	965	蜜蜂	5	1
18	21	male	1	F	1	1028	面包	28	1
18	21	male	1	F	1	687	印章	55	1
18	21	male	1	N	1	803	车厢	160	1
18	21	male	1	R	1	650	手套	26	1
18	21	male	1	R	1	847	小米	8	1
18	21	male	1	N	1	765	烧饼	23	1
18	21	male	1	F	1	630	悬崖	148	1
18	21	male	1	R	1	532	人参	60	1
18	21	male	1	N	1	813	老鼠	73	1
18	21	male	1	F	1	580	火箭	178	1
18	21	male	1	N	1	1388	沙滩	157	1
18	21	male	1	F	1	732	头盔	64	1
18	21	male	1	N	1	1270	机场	138	1
18	21	male	1	R	1	634	乡村	115	1
18	21	male	1	F	1	1000	瓜子	44	1
18	21	male	1	N	1	903	麻雀	46	1
18	21	male	1	F	1	987	海洋	103	1
18	21	male	1	F	0	1203	胡子	9	1
18	21	male	1	N	1	809	被子	122	1
18	21	male	1	N	1	953	香烟	42	1
18	21	male	1	R	1	730	山羊	140	1
18	21	male	1	F	1	740	杯子	38	1
18	21	male	1	F	1	646	笛子	90	1
18	21	male	1	R	1	723	辣椒	72	1
18	21	male	1	N	1	782	铃铛	58	1
18	21	male	1	R	1	998	甲板	180	1
18	21	male	1	R	1	1101	饺子	86	1
18	21	male	1	F	1	585	筷子	76	1
18	21	male	1	F	1	600	码头	145	1
18	21	male	1	N	1	839	太阳	92	1
18	21	male	1	R	1	653	土地	95	1
18	21	male	1	R	1	739	蚕丝	57	1
18	21	male	1	N	1	789	狮子	154	1
18	21	male	1	N	1	740	青菜	66	1
18	21	male	1	R	1	686	舞台	125	1
18	21	male	1	R	1	978	太空	171	1
18	21	male	1	N	1	795	手表	51	1
18	21	male	1	R	1	595	农场	147	1
18	21	male	1	F	1	610	群岛	137	1
18	21	male	1	N	1	882	冰箱	129	1
18	21	male	1	R	1	678	地球	94	1
18	21	male	1	R	1	650	瀑布	158	1
18	21	male	1	N	1	743	西服	153	1
18	21	male	1	R	1	760	故宫	170	1
18	21	male	1	R	1	1194	书店	141	1
18	21	male	1	R	1	770	耗牛	177	1
18	21	male	1	F	1	731	木炭	47	1
18	21	male	1	N	1	829	蝴蝶	22	1
18	21	male	1	R	0	1970	萝卜	37	1
18	21	male	1	F	1	2059	商店	106	1
18	21	male	1	F	0	1824	苍蝇	18	1
18	21	male	1	R	1	623	蜗牛	79	1
18	21	male	1	N	1	1277	飞船	150	1
18	21	male	1	N	1	970	贝壳	68	1
18	21	male	1	F	1	1066	桃花	36	1
18	21	male	1	R	1	951	学院	117	1
18	21	male	1	N	1	929	豆腐	29	1
18	21	male	1	F	1	890	天空	99	1
18	21	male	1	R	0	823	地毯	163	1
18	21	male	1	N	1	1077	沙发	121	1
18	21	male	1	F	1	778	钞票	39	1
18	21	male	1	N	1	851	毛驴	142	1
18	21	male	1	N	1	785	棉花	2	1
18	21	male	1	R	1	617	牡丹	80	1
18	21	male	1	F	1	823	电池	50	1
18	21	male	1	R	1	758	病房	159	1
18	21	male	1	N	1	815	豆子	89	1
18	21	male	1	R	1	766	冰雹	63	1
18	21	male	1	R	1	919	行李	132	1
18	21	male	1	N	1	976	坦克	139	1
18	21	male	1	R	1	817	池塘	174	1
18	21	male	1	F	1	1328	蚊子	31	1
18	21	male	1	N	1	747	钥匙	70	1
18	21	male	1	N	1	812	花园	131	1
18	21	male	1	R	1	682	蘑菇	74	1
18	21	male	1	F	1	718	蜘蛛	25	1
18	21	male	1	F	1	617	头发	1	1
18	21	male	1	F	1	928	芝麻	77	1
18	21	male	1	N	1	2354	飞蛾	82	1
18	21	male	1	F	1	1291	海参	87	1
18	21	male	1	R	1	751	蝌蚪	84	1
18	21	male	1	R	1	688	书房	165	1
18	21	male	1	R	0	1261	飞机	93	1
18	21	male	1	N	1	786	战马	167	1
18	21	male	1	F	1	777	袜子	30	1
18	21	male	1	N	1	1106	眼镜	14	1
18	21	male	1	R	1	661	眉毛	27	1
18	21	male	1	R	0	1363	教室	144	1
18	21	male	1	R	1	755	葡萄	12	1
18	21	male	1	N	1	988	油田	118	1
18	21	male	1	N	1	876	钢笔	52	1
18	21	male	1	F	1	713	手绢	49	1
18	21	male	1	N	1	788	老虎	108	1
18	21	male	1	R	1	755	刺猬	69	1
18	21	male	1	F	1	668	饼干	61	1
18	21	male	1	R	0	945	香蕉	65	1
18	21	male	1	N	1	706	纽扣	78	1
18	21	male	1	R	1	630	窑洞	126	1
18	21	male	1	F	1	851	子弹	13	1
18	21	male	1	R	0	1089	客厅	166	1
18	21	male	1	F	0	1125	轮船	113	1
18	21	male	1	N	1	1015	草地	111	1
18	21	male	1	F	1	726	大厦	164	1
18	21	male	1	N	1	920	蚯蚓	56	1
18	21	male	1	R	1	899	火柴	7	1
18	21	male	1	F	1	1822	医院	102	1
18	21	male	1	N	1	669	恒星	124	1
18	21	male	1	F	1	754	礼堂	134	1
18	21	male	1	N	0	1850	院子	100	1
18	21	male	1	R	1	688	沙漠	104	1
18	21	male	1	N	1	1412	蟋蟀	40	1
18	21	male	1	R	1	1299	火车	98	1
18	21	male	1	R	1	725	扇子	88	1
18	21	male	1	F	1	1880	马路	116	1
18	21	male	1	N	1	828	军舰	152	1
18	21	male	1	F	1	611	牙膏	41	1
18	21	male	1	F	1	1074	马车	179	1
18	21	male	1	N	1	830	肥皂	19	1
18	21	male	1	F	1	780	梯子	161	1
18	21	male	1	R	1	628	橡皮	85	1
19	21	female	1	R	0	754	冰箱	129	1
19	21	female	1	F	1	939	蚊子	31	1
19	21	female	1	F	1	773	汽车	91	1
19	21	female	1	F	0	806	铃铛	58	1
19	21	female	1	N	1	893	蜘蛛	25	1
19	21	female	1	N	1	681	大厦	164	1
19	21	female	1	R	1	965	油田	118	1
19	21	female	1	N	1	869	老鼠	73	1
19	21	female	1	R	1	1233	蜡烛	16	1
19	21	female	1	N	1	1207	墙壁	120	1
19	21	female	1	F	0	1023	芝麻	77	1
19	21	female	1	F	1	917	卧室	169	1
19	21	female	1	N	1	920	火箭	178	1
19	21	female	1	F	1	971	花园	131	1
19	21	female	1	F	1	763	银行	107	1
19	21	female	1	F	1	980	木炭	47	1
19	21	female	1	R	1	772	车厢	160	1
19	21	female	1	N	1	836	荔枝	35	1
19	21	female	1	N	1	778	街道	114	1
19	21	female	1	R	0	898	扇子	88	1
19	21	female	1	R	0	894	沙子	45	1
19	21	female	1	R	1	2242	茶叶	71	1
19	21	female	1	F	1	1000	操场	176	1
19	21	female	1	N	1	847	珍珠	11	1
19	21	female	1	N	1	740	战马	167	1
19	21	female	1	F	1	918	麻雀	46	1
19	21	female	1	F	1	928	法院	128	1
19	21	female	1	F	1	1114	豆子	89	1
19	21	female	1	F	1	845	头发	1	1
19	21	female	1	N	1	850	烧饼	23	1
19	21	female	1	R	1	863	月球	168	1
19	21	female	1	N	0	756	河流	110	1
19	21	female	1	F	1	933	槐树	175	1
19	21	female	1	F	0	1439	仓库	133	1
19	21	female	1	F	1	902	窑洞	126	1
19	21	female	1	N	1	761	馒头	20	1
19	21	female	1	R	1	1121	牙膏	41	1
19	21	female	1	N	1	916	青蛙	15	1
19	21	female	1	F	1	791	客厅	166	1
19	21	female	1	F	1	1350	院子	100	1
19	21	female	1	F	1	920	被子	122	1
19	21	female	1	N	1	915	柜台	127	1
19	21	female	1	F	1	1021	蝌蚪	84	1
19	21	female	1	R	1	740	蘑菇	74	1
19	21	female	1	R	1	910	农场	147	1
19	21	female	1	N	1	728	帐篷	149	1
19	21	female	1	N	1	946	眼镜	14	1
19	21	female	1	R	0	908	蝙蝠	62	1
19	21	female	1	N	1	911	蜗牛	79	1
19	21	female	1	F	0	650	鸽子	81	1
19	21	female	1	R	0	640	飞蛾	82	1
19	21	female	1	F	1	926	厨房	119	1
19	21	female	1	N	1	672	轮船	113	1
19	21	female	1	R	1	1269	蚯蚓	56	1
19	21	female	1	N	0	826	飞船	150	1
19	21	female	1	F	1	1175	大门	109	1
19	21	female	1	R	1	1376	马车	179	1
19	21	female	1	F	0	1041	手表	51	1
19	21	female	1	R	0	799	钥匙	70	1
19	21	female	1	N	1	1094	电池	50	1
19	21	female	1	R	0	714	苍蝇	18	1
19	21	female	1	F	1	902	医院	102	1
19	21	female	1	F	1	921	群岛	137	1
19	21	female	1	N	1	1388	蝴蝶	22	1
19	21	female	1	F	1	2123	蜜蜂	5	1
19	21	female	1	N	1	894	书房	165	1
19	21	female	1	R	0	754	灰尘	32	1
19	21	female	1	N	1	843	毛驴	142	1
19	21	female	1	R	1	1217	蚂蚁	17	1
19	21	female	1	R	0	880	印章	55	1
19	21	female	1	N	1	740	筷子	76	1
19	21	female	1	F	0	894	耗牛	177	1
19	21	female	1	N	1	1458	骆驼	101	1
19	21	female	1	F	0	510	贝壳	68	1
19	21	female	1	R	0	914	马路	116	1
19	21	female	1	N	1	796	钢笔	52	1
19	21	female	1	R	0	724	隧道	151	1
19	21	female	1	R	1	886	狮子	154	1
19	21	female	1	N	0	1058	火车	98	1
19	21	female	1	R	1	696	森林	105	1
19	21	female	1	F	1	1043	香蕉	65	1
19	21	female	1	N	1	817	葡萄	12	1
19	21	female	1	F	1	904	橡皮	85	1
19	21	female	1	R	1	714	商店	106	1
19	21	female	1	N	1	741	棉衣	123	1
19	21	female	1	R	0	1695	笛子	90	1
19	21	female	1	F	1	947	坦克	139	1
19	21	female	1	N	1	708	杯子	38	1
19	21	female	1	R	1	927	饼干	61	1
19	21	female	1	F	1	842	故宫	170	1
19	21	female	1	N	1	944	猩猩	173	1
19	21	female	1	R	1	906	农田	136	1
19	21	female	1	F	0	2253	辣椒	72	1
19	21	female	1	F	0	1090	瓜子	44	1
19	21	female	1	N	1	670	玉米	6	1
19	21	female	1	R	0	667	恒星	124	1
19	21	female	1	N	1	863	老虎	108	1
19	21	female	1	N	1	988	桃花	36	1
19	21	female	1	R	1	868	瀑布	158	1
19	21	female	1	F	1	977	蚕丝	57	1
19	21	female	1	R	1	833	鳄鱼	172	1
19	21	female	1	R	0	1335	人参	60	1
19	21	female	1	N	1	872	冰雹	63	1
19	21	female	1	N	1	773	梯子	161	1
19	21	female	1	F	0	750	雪花	10	1
19	21	female	1	R	0	775	花瓣	67	1
19	21	female	1	R	0	1096	面包	28	1
19	21	female	1	R	1	779	蟋蟀	40	1
19	21	female	1	N	1	787	亭子	130	1
19	21	female	1	F	0	843	照片	4	1
19	21	female	1	R	1	977	牡丹	80	1
19	21	female	1	F	1	730	礼堂	134	1
19	21	female	1	N	1	747	胡子	9	1
19	21	female	1	R	1	1012	手绢	49	1
19	21	female	1	N	1	971	棉花	2	1
19	21	female	1	F	1	875	壁虎	34	1
19	21	female	1	F	1	1664	钞票	39	1
19	21	female	1	F	1	1053	导弹	135	1
19	21	female	1	R	1	1410	土地	95	1
19	21	female	1	N	1	913	山羊	140	1
19	21	female	1	N	1	1388	青菜	66	1
19	21	female	1	R	1	1187	机场	138	1
19	21	female	1	R	1	808	书店	141	1
19	21	female	1	N	1	903	悬崖	148	1
19	21	female	1	F	1	843	房子	96	1
19	21	female	1	F	1	825	甲板	180	1
19	21	female	1	N	1	1047	刺猬	69	1
19	21	female	1	R	1	621	花生	21	1
19	21	female	1	F	0	811	鞋子	24	1
19	21	female	1	F	0	891	太阳	92	1
19	21	female	1	N	1	782	海洋	103	1
19	21	female	1	F	0	1166	饺子	86	1
19	21	female	1	N	1	806	蜻蜓	43	1
19	21	female	1	R	0	782	海参	87	1
19	21	female	1	R	1	1086	乡村	115	1
19	21	female	1	R	1	1226	池塘	174	1
19	21	female	1	N	1	704	行李	132	1
19	21	female	1	F	0	900	矿山	162	1
19	21	female	1	N	1	1287	萝卜	37	1
19	21	female	1	F	0	1322	苹果	3	1
19	21	female	1	R	0	861	平原	97	1
19	21	female	1	F	1	834	沙滩	157	1
19	21	female	1	N	1	640	牢房	155	1
19	21	female	1	R	0	718	香烟	42	1
19	21	female	1	N	1	665	小米	8	1
19	21	female	1	R	0	1077	沙漠	104	1
19	21	female	1	N	1	858	天空	99	1
19	21	female	1	R	1	759	杨梅	48	1
19	21	female	1	R	1	801	太空	171	1
19	21	female	1	R	1	1079	草地	111	1
19	21	female	1	N	0	819	子弹	13	1
19	21	female	1	N	1	978	码头	145	1
19	21	female	1	F	0	723	钉子	59	1
19	21	female	1	R	1	1045	果树	143	1
19	21	female	1	R	0	795	西服	153	1
19	21	female	1	F	1	1043	眉毛	27	1
19	21	female	1	N	1	857	罐头	53	1
19	21	female	1	F	1	1206	手套	26	1
19	21	female	1	N	0	701	飞机	93	1
19	21	female	1	F	1	784	糖果	83	1
19	21	female	1	F	1	832	桥梁	112	1
19	21	female	1	R	1	894	海峡	146	1
19	21	female	1	N	0	786	火柴	7	1
19	21	female	1	F	1	1138	军舰	152	1
19	21	female	1	F	1	1076	袜子	30	1
19	21	female	1	R	0	952	羽毛	54	1
19	21	female	1	F	1	1842	地球	94	1
19	21	female	1	N	0	552	学院	117	1
19	21	female	1	R	0	865	豆腐	29	1
19	21	female	1	N	0	1069	沙发	121	1
19	21	female	1	N	1	745	肥皂	19	1
19	21	female	1	F	0	2963	舞台	125	1
19	21	female	1	R	0	907	鲤鱼	75	1
19	21	female	1	F	1	791	头盔	64	1
19	21	female	1	N	1	919	鲸鱼	156	1
19	21	female	1	R	1	897	教室	144	1
19	21	female	1	N	1	901	金鱼	33	1
19	21	female	1	R	0	920	地毯	163	1
19	21	female	1	R	1	898	纽扣	78	1
19	21	female	1	R	1	821	病房	159	1
2	19	female	1	R	1	892	小米	8	0
2	19	female	1	F	1	832	头发	1	0
2	19	female	1	N	1	1029	花园	131	0
2	19	female	1	R	1	811	灰尘	32	0
2	19	female	1	F	0	794	芝麻	77	0
2	19	female	1	N	1	690	钉子	59	0
2	19	female	1	R	1	726	仓库	133	0
2	19	female	1	N	1	737	罐头	53	0
2	19	female	1	F	1	955	操场	176	0
2	19	female	1	F	1	1115	耗牛	177	0
2	19	female	1	F	1	910	冰箱	129	0
2	19	female	1	N	1	802	乡村	115	0
2	19	female	1	N	1	905	豆腐	29	0
2	19	female	1	R	1	804	印章	55	0
2	19	female	1	F	1	788	笛子	90	0
2	19	female	1	F	1	1723	院子	100	0
2	19	female	1	F	1	2829	土地	95	0
2	19	female	1	N	1	1068	火车	98	0
2	19	female	1	N	1	784	纽扣	78	0
[truncated: 10,241 more rows]
