# Supplementary material for: The Effect of Forgetting Strategies on Memory Performance: Behavioral and Electroencephalography Evidence
Source: Brain Sci. 2025 Dec 15;15(12):1335. doi: 10.3390/brainsci15121335 (PMC12730558; doi:10.3390/brainsci15121335)
Supplement: Supplementary file 1 [file brainsci-15-01335-s001.zip › behavior_script_copy.R]

library(tidyverse)
library(lme4)


df<-read.csv("behaviordata.csv")

df$cond  = as.factor(df$cond)
df$Group = as.factor(df$Group)

##Participants excluded
# Passvie decay group: 1,2,4, for excessive artifacts during EEG recording；5, for misunderstood the response rule; 11, for responded randomly
# Active rehearsal group:  3, for excessive artifacts during EEG recording; 4, for reversed the ‘old’/ ‘new’ response keys

df1<- df %>%
  filter(!(Group == 1 & Subject %in% c(1, 2, 4, 5,7,11)) & !(Group == 2 & Subject %in% c(203, 204)))


####  GLMM  for accuracy data

#excluded the "new" condition
df_acc<-df1%>% filter(cond != "N")

#run GLMM
model_acc <-
  glmer(tword.ACC ~ Group * cond + (1+cond|Subject)+(1|word.id), data = df_acc, family = binomial)
summary(model_acc)

# follow up analysis

emmeans_results <- emmeans(model_acc, ~ Group * cond)
pairwise_results <- pairs(emmeans_results)
summary(pairwise_results)


####  LMM  for RT data

#excluded trials with response times beyond three standard deviations or below 200 ms

df_rt<-df1 %>% 
  group_by(Subject,Group,cond) %>% 
  filter(tword.ACC==1)%>% 
  filter(tword.RT>= 200) %>% 
  filter(abs(scale(tword.RT))<=3)

#excluded the "new" condition
df_rt2 <- df_rt %>% filter(cond != "N")

#run LMM
model_rt<-lmer(tword.RT~Group * cond + (1+cond|Subject)+(1|word.id),data = df_rt2)
summary(model_rt)


#Normality test for model_rt

par(mfrow = c(1, 2))
qqnorm(residuals(model_rt),
       main = "Normal Q-Q plot of residuals(model_rt)",
       cex.main = 0.8)
qqline(residuals(model_rt))


hist(residuals(model_rt),
     cex.main = 0.8) 

par(mfrow = c(1, 1))
